# Supplementary material for: A structural phylogenetic tree of Rad52 and its annealase superfamily
Source: Comput Struct Biotechnol J. 2024 Dec 24;27:360–8. doi: 10.1016/j.csbj.2024.12.012 (PMC11783212; doi:10.1016/j.csbj.2024.12.012)
Supplement: Table S1 — TM-scores for all 10280 SSAPs. [file mmc2.zip]

Archive with 1 entries (1 files):
- Tablse S1.tsv
