# Supplementary material for: A structural phylogenetic tree of Rad52 and its annealase superfamily
Source: Comput Struct Biotechnol J. 2024 Dec 24;27:360–8. doi: 10.1016/j.csbj.2024.12.012 (PMC11783212; doi:10.1016/j.csbj.2024.12.012)
Supplement: Table S1 — TM-scores for all 10280 SSAPs. [file mmc2.zip › Tablse S1.tsv]

id	SSAP	Superkingdom	confidence_score	A0A843GZ30_TM_score	Alignment_Length_A0A843GZ30	A0A842UJM1_TM_score	Alignment_Length_A0A842UJM1	A0A2D6XBR4_TM_score	Alignment_Length_A0A2D6XBR4	L0KZL4_TM_score	Alignment_Length_L0KZL4
A0A132DSU2	RecT	Bacteria	79	0.58786	88	0.53155	96	0.56845	128	0.63622	128
A0A2C8EVH6	RedB	Bacteria	84	0.73901	88	0.62069	96	0.61467	80	0.72051	128
A0A0A1F8R2	RecT	Bacteria	84	0.57507	88	0.49599	88	0.87406	168	0.70547	128
A0A1R4FG81	ERF	Bacteria	80	0.64964	96	0.63485	96	0.36656	88	0.44935	96
A0A241VSM9	RecT	Bacteria	83	0.60959	80	0.54862	88	0.5767	112	0.66072	120
A0A1E3USX8	RecT	Bacteria	89	0.5852	88	0.4996	64	0.87393	176	0.70811	128
A0A4W2IA95	RDM1	Eukaryota	84	0.63965	80	0.67796	80	0.38438	64	0.43991	80
A0A2G7H1F3	RedB	Bacteria	79	0.71637	88	0.58506	96	0.66849	136	0.87585	136
A0A0H1S6Y1	ERF	Bacteria	81	0.63875	88	0.67504	104	0.36421	72	0.4309	96
A0A1X0TCV7	RecT	Bacteria	82	0.64636	88	0.5356	80	0.86559	168	0.73393	128
A0A286IX61	RecT	Bacteria	83	0.5939	80	0.52698	80	0.55703	120	0.63238	112
A0A1M6E0A8	RecT	Bacteria	77	0.58963	88	0.50742	72	0.58265	128	0.63934	120
A0A2D9ESJ6	RecT	Bacteria	78	0.62214	88	0.47722	72	0.82664	176	0.67295	136
A0A077NMN7	ERF	Bacteria	84	0.64562	88	0.71106	104	0.36924	56	0.44087	88
A0A178MM01	Rad59/52/22	Bacteria	90	0.81529	56	0.88074	104	0.36817	56	0.46798	80
A0A1B9ATV8	RecT	Bacteria	77	0.5906	88	0.50463	64	0.90973	168	0.71825	128
A0A1I7AYE4	ERF	Bacteria	82	0.68263	88	0.67161	96	0.36991	88	0.46035	88
A0A010ZM73	RedB	Bacteria	78	0.71491	96	0.57824	96	0.67011	128	0.87193	136
A0A0Q4MKZ6	RecT	Bacteria	82	0.58167	88	0.5266	88	0.57215	104	0.63986	128
A0A1G9H1I3	RecT	Bacteria	74	0.62222	88	0.53349	72	0.88451	168	0.76234	128
A0A0L7B663	ERF	Bacteria	82	0.64944	80	0.59142	88	0.37141	88	0.4351	88
A0A1V0GAX5	ERF	Bacteria	70	0.66615	88	0.62162	104	0.35882	88	0.45315	96
A0A0A1GX31	RecT	Bacteria	75	0.60699	88	0.48657	88	0.83528	168	0.71632	128
A0A4W2IA99	RDM1	Eukaryota	73	0.27544	48	0.26587	48	0.21475	56	0.23524	48
A0A1R4FZ96	ERF	Bacteria	78	0.59087	88	0.58307	88	0.34704	88	0.4229	88
A0A241VTN8	ERF	Bacteria	77	0.7337	88	0.69467	104	0.38338	88	0.4724	96
A0A1E3VQV5	Rad59/52/22	Bacteria	92	0.8151	88	0.89062	104	0.36796	64	0.46964	80
A0A132EH63	ERF	Bacteria	78	0.71066	88	0.69653	104	0.40036	96	0.50355	96
A0A2D9FXN7	RecT	Bacteria	74	0.60438	88	0.45464	64	0.79205	168	0.64842	136
A0A0H1S8C0	ERF	Bacteria	75	0.64355	88	0.67794	104	0.24825	64	0.43244	96
A0A1Z8VUZ1	SAK3	Bacteria	89	0.72982	80	0.69673	96	0.40193	96	0.48483	96
A0A077PAW6	RecT	Bacteria	85	0.63067	88	0.50103	72	0.89995	168	0.72308	136
A0A1M6FJ76	ERF	Bacteria	85	0.73415	88	0.6923	104	0.38073	88	0.46482	96
A0A2G7H3Y7	Rad59/52/22	Bacteria	84	0.80268	88	0.79953	96	0.35873	88	0.47536	88
A0A011NHN3	RecT	Bacteria	80	0.583	56	0.51512	64	0.91527	176	0.71573	128
A0A1I7FU67	RecT	Bacteria	73	0.61553	88	0.53368	80	0.83035	168	0.74072	128
A0A152A7W1	RDM1	Eukaryota	80	0.62917	72	0.64883	80	0.38348	56	0.45023	72
A0A2C8F8T5	ERF	Bacteria	78	0.68901	88	0.63758	104	0.36308	88	0.42458	96
A0A1X0TG88	RedB	Bacteria	83	0.62039	88	0.56854	88	0.58982	128	0.73329	120
A0A0Q4NER4	ERF	Bacteria	80	0.68003	88	0.68522	104	0.37459	96	0.46887	88
A0A1B9E7R2	RecT	Bacteria	81	0.51902	88	0.47615	80	0.77506	168	0.61504	128
A0A1G9HQY1	ERF	Bacteria	83	0.66431	88	0.70996	104	0.35155	56	0.43876	80
A0A2I2YDT7	RDM1	Eukaryota	71	0.49036	56	0.54292	64	0.32917	56	0.35919	64
A0A1V0I2B9	ERF	Bacteria	77	0.70717	96	0.67928	96	0.36642	96	0.485	96
A0A241W2R1	ERF	Bacteria	75	0.68277	88	0.71868	104	0.37068	56	0.46699	96
A0A1M6GAD0	ERF	Bacteria	81	0.64575	88	0.68475	104	0.3536	56	0.43234	88
A0A4W2IF46	RDM1	Eukaryota	71	0.47184	56	0.49653	64	0.31204	56	0.34528	72
A0A0A1MN98	RecT	Bacteria	76	0.61163	88	0.51228	80	0.93349	176	0.73092	128
A0A0L8FIJ6	RDM1	Eukaryota	80	0.6658	80	0.68267	80	0.40302	64	0.47912	80
A0A0H1SAA9	ERF	Bacteria	86	0.63765	88	0.66873	104	0.36455	64	0.43678	96
A0A2D9HPJ1	ERF	Bacteria	84	0.67432	88	0.6209	104	0.36279	88	0.45468	88
A0A152CCD2	ERF	Bacteria	86	0.72972	88	0.68504	104	0.38006	88	0.46051	96
A0A2G7H595	Rad59/52/22	Bacteria	85	0.80721	88	0.7875	96	0.36241	88	0.47912	88
A0A1E3VTE1	Rad59/52/22	Bacteria	78	0.82399	88	0.88456	104	0.36853	64	0.47066	80
A0A077PLC5	RecT	Bacteria	89	0.57154	80	0.50007	64	0.86999	168	0.71398	128
A0A1I7GJS4	ERF	Bacteria	80	0.68055	88	0.66889	96	0.38143	88	0.46757	88
A0A0Q4T3T6	RedB	Bacteria	81	0.69344	88	0.58488	104	0.66754	128	0.7775	128
A0A011PI49	RecT	Bacteria	74	0.62111	88	0.49051	64	0.85484	176	0.67572	128
A0A1X0TJM7	RecT	Bacteria	79	0.64801	88	0.54576	80	0.8588	168	0.75442	128
A0A2C8FBW4	ERF	Bacteria	78	0.6944	88	0.63639	104	0.36482	88	0.42673	96
A0A1G9IVC4	RecT	Bacteria	84	0.60598	88	0.48376	88	0.84559	168	0.66911	128
A0A2I2YFX3	RDM1	Eukaryota	85	0.27343	48	0.28021	48	0.20704	56	0.23944	56
A0A179ER51	RecT	Bacteria	73	0.56528	88	0.50001	80	0.85039	168	0.68158	128
A0A1V0NDV4	Rad59/52/22	Bacteria	85	0.916	88	0.75096	96	0.37504	88	0.48942	88
A0A1Z8WH36	ERF	Bacteria	89	0.73464	88	0.66586	104	0.37851	88	0.46753	96
A0A1M6K3D1	ERF	Bacteria	85	0.64423	88	0.68995	104	0.33966	56	0.43794	96
A0A241W6C4	ERF	Bacteria	77	0.74256	88	0.69852	104	0.38572	88	0.47559	96
A0A0A1TVT0	Rad59/52/22	Eukaryota	92	0.81817	88	0.8137	104	0.38314	64	0.49371	88
A0A1E3VV46	Rad59/52/22	Bacteria	80	0.82285	88	0.89184	104	0.36853	64	0.46927	80
A0A132P3U8	RecT	Bacteria	78	0.60737	88	0.54032	64	0.83215	168	0.73649	128
A0A1G9KHS8	RecT	Bacteria	75	0.57749	88	0.47709	80	0.83093	168	0.68277	120
A0A2C8FDJ7	ERF	Bacteria	86	0.70724	88	0.6688	104	0.39977	96	0.49484	88
A0A077QJ83	ERF	Bacteria	85	0.64873	88	0.71265	104	0.36735	56	0.44167	88
A0A011QEL6	RecT	Bacteria	80	0.61118	64	0.51139	64	0.92792	176	0.7143	136
A0A154R2X3	RecT	Bacteria	80	0.63493	88	0.4911	72	0.89874	176	0.70993	128
A0A2I2Z2Q7	RDM1	Eukaryota	75	0.27217	48	0.26784	48	0.20601	56	0.23757	56
A0A2D9KYK4	ERF	Bacteria	83	0.72898	88	0.68633	104	0.37918	88	0.45931	96
A0A1I7HAF1	ERF	Bacteria	77	0.66411	88	0.68913	104	0.34542	56	0.44523	96
A0A2G7HCK7	RecT	Bacteria	85	0.56371	88	0.49281	72	0.83042	168	0.6907	128
A0A4W3HUA8	RDM1	Eukaryota	78	0.66422	72	0.69543	88	0.39353	64	0.46479	80
A0A1Z8WP89	ERF	Bacteria	87	0.72915	88	0.65894	104	0.38155	88	0.47196	96
A0A1S0V8Z4	RedB	Bacteria	79	0.72054	88	0.59072	96	0.62405	80	0.70987	128
A0A0D1AG05	RecT	Bacteria	84	0.56755	88	0.49247	72	0.83178	168	0.69033	128
A0A179EWF8	Rad59/52/22	Eukaryota	75	0.73881	80	0.71428	80	0.35616	56	0.43528	80
A0A0H1SCW9	ERF	Bacteria	86	0.62409	88	0.65693	104	0.36668	64	0.43297	96
A0A0Q5DDN9	RecT	Bacteria	82	0.58968	48	0.53843	64	0.57438	80	0.64924	72
A0A1M6MZ92	RecT	Bacteria	78	0.62312	88	0.51895	80	0.91073	176	0.70939	128
A0A241WI46	ERF	Bacteria	76	0.73868	88	0.69503	104	0.36928	88	0.47758	96
A0A1X0WLG6	ERF	Bacteria	74	0.32284	40	0.24258	48	0.2297	56	0.24854	48
A0A2I3FZU4	RDM1	Eukaryota	78	0.28577	48	0.25982	48	0.19147	48	0.22047	48
A0A1I7JIS6	ERF	Bacteria	86	0.71788	88	0.6697	104	0.36989	88	0.45708	96
A0A132P6R8	RecT	Bacteria	77	0.60776	88	0.53785	64	0.83136	168	0.73504	128
A0A1G9KX14	ERF	Bacteria	80	0.68334	88	0.67192	96	0.36924	88	0.4667	88
A0A2C8XHC1	RecT	Bacteria	77	0.59704	88	0.46647	88	0.74575	168	0.63645	128
A0A011UAM0	SAK3	Bacteria	93	0.74313	88	0.72908	96	0.39549	96	0.47345	96
A0A077QKJ6	RecT	Bacteria	83	0.61899	88	0.4815	72	0.89713	176	0.71451	128
A0A1E3XH63	RedB	Bacteria	82	0.63199	88	0.56727	88	0.59873	136	0.73951	120
A0A179EWI4	Rad59/52/22	Eukaryota	71	0.83563	88	0.87879	112	0.3722	64	0.487	96
A0A1S0WC17	RecT	Bacteria	82	0.57236	56	0.52297	80	0.56854	96	0.63787	128
A0A1Z8X6A2	ERF	Bacteria	84	0.68201	88	0.72245	104	0.3558	88	0.46059	96
A0A0D1IUB8	RecT	Bacteria	79	0.5952	88	0.47304	88	0.78739	168	0.64156	128
A0A1V0P3K6	Rad59/52/22	Bacteria	85	0.90888	88	0.75525	96	0.37242	88	0.47542	88
A0A0H1SE12	ERF	Bacteria	82	0.64746	88	0.67858	104	0.35265	64	0.43357	96
A0A1X0WLT1	ERF	Bacteria	80	0.68897	88	0.65424	104	0.38024	88	0.46618	96
A0A1M6P3D8	RecT	Bacteria	78	0.60793	88	0.48204	56	0.87076	168	0.68207	128
A0A241WKM3	ERF	Bacteria	76	0.74077	88	0.70129	104	0.37135	88	0.47827	96
A0A1I7JTF5	ERF	Bacteria	87	0.50682	64	0.47732	88	0.28161	64	0.30512	72
A0A0Q5F5P7	ERF	Bacteria	78	0.69058	88	0.68789	104	0.37122	88	0.45643	88
A0A0A1U8F2	Rad59/52/22	Eukaryota	86	0.82035	88	0.85602	104	0.37244	80	0.47405	96
A0A2I3GDD6	RDM1	Eukaryota	70	0.44773	56	0.54106	64	0.32362	56	0.3507	64
A0A2G8I6Q3	RecT	Bacteria	75	0.56585	88	0.50818	72	0.87075	168	0.71992	128
A0A011UJ65	RecT	Bacteria	78	0.62747	88	0.48772	72	0.76768	168	0.65502	128
A0A132P8S1	SAK3	Bacteria	90	0.72295	64	0.69102	88	0.24963	88	0.48284	80
A0A1G9MNP0	RecT	Bacteria	87	0.66845	88	0.54061	72	0.92111	176	0.75674	128
A0A2C9DYE7	RedB	Bacteria	70	0.74324	88	0.64354	96	0.6142	128	0.78646	120
A0A0D1JL42	RecT	Bacteria	78	0.60012	88	0.49169	72	0.87914	168	0.69517	136
A0A1E4HX32	Rad59/52/22	Bacteria	71	0.67168	72	0.56823	64	0.3098	64	0.37126	64
A0A0L8RMC7	Rad59/52/22	Eukaryota	74	0.66806	80	0.75757	96	0.35582	64	0.4434	80
A0A1V0PHA1	Rad59/52/22	Bacteria	86	0.91185	88	0.75361	96	0.36051	88	0.48849	88
A0A1S0ZI93	Rad59/52/22	Bacteria	86	0.88161	88	0.77406	96	0.35529	88	0.4836	88
A0A4X1UW09	RDM1	Eukaryota	70	0.64339	80	0.64674	80	0.38534	64	0.44713	80
A0A1M6S3C3	RecT	Bacteria	85	0.57509	88	0.5042	80	0.84709	168	0.70993	128
A0A1X0WYE2	ERF	Bacteria	78	0.68931	88	0.66272	104	0.36903	88	0.46506	96
A0A0H1SEL4	ERF	Bacteria	80	0.6422	88	0.66566	104	0.37948	96	0.45523	96
A0A0U5AWT8	SAK3	Bacteria	90	0.71487	80	0.69716	96	0.3736	88	0.46333	96
A0A0Q5I0L9	RecT	Bacteria	85	0.62097	88	0.50711	80	0.76671	152	0.64832	120
A0A0A1UCM6	Rad59/52/22	Eukaryota	72	0.82698	88	0.84576	104	0.37273	64	0.47862	88
A0A1I7K8Z0	ERF	Bacteria	86	0.64858	88	0.71342	104	0.36384	56	0.44144	88
A0A2D9X0G2	ERF	Archaea	75	0.62238	80	0.59676	96	0.34916	80	0.40865	80
A0A2G8IY15	RecT	Bacteria	77	0.58251	88	0.49411	72	0.8389	168	0.68314	120
A0A2I3GN66	RDM1	Eukaryota	76	0.2753	48	0.28926	48	0.20619	56	0.24129	48
A0A132P961	RecT	Bacteria	73	0.58681	88	0.47873	80	0.8334	168	0.67558	128
A0A013TZV0	SAK3	Bacteria	81	0.71757	80	0.70368	96	0.37559	88	0.46651	96
A0A1Z9AZT7	ERF	Archaea	90	0.71001	88	0.644	104	0.37113	88	0.45606	96
O42905	Rad59/52/22	Eukaryota	70	0.827	88	0.86195	104	0.37171	64	0.47643	80
A0A1G9NLL5	ERF	Bacteria	77	0.7398	88	0.68923	104	0.36581	88	0.46367	96
A0A157PUA5	RecT	Bacteria	84	0.61817	88	0.514	72	0.90179	176	0.70883	128
A0A1V0TT08	RecT	Bacteria	81	0.62664	88	0.52833	64	0.92499	168	0.74538	128
A0A1E4JHS0	ERF	Bacteria	84	0.64943	88	0.71557	104	0.3615	56	0.4417	88
A0A0D1MAP1	ERF	Bacteria	89	0.6898	88	0.62393	104	0.3675	88	0.41925	96
A0A077RGM2	SAK3	Bacteria	91	0.73177	80	0.68785	96	0.38864	88	0.48338	96
A0A1X0Y821	RedB	Bacteria	78	0.71401	88	0.57601	96	0.67617	128	0.87994	136
A0A241XQW2	RecT	Bacteria	80	0.61679	88	0.47547	64	0.87634	168	0.69861	128
A0A1M6U2S0	RecT	Bacteria	80	0.6113	88	0.48137	72	0.80329	176	0.65383	128
A0A2G8MRB5	RecT	Bacteria	86	0.57143	88	0.49553	88	0.87959	168	0.70775	128
A0A2E0BIK7	Rad59/52/22	Bacteria	89	0.86272	96	0.78287	96	0.36335	88	0.4736	88
A0A0U5B7L1	SAK3	Bacteria	83	0.71899	80	0.69017	96	0.3756	88	0.46925	96
A0A1I7LQC6	ERF	Bacteria	80	0.65792	88	0.66829	104	0.38021	96	0.46058	96
A0A0Q5JWW1	Rad59/52/22	Bacteria	86	0.80553	88	0.79634	96	0.36245	88	0.47765	88
A0A0H1VM72	ERF	Bacteria	75	0.69438	88	0.65417	104	0.37635	88	0.4507	96
A0A2I3LGW9	RDM1	Eukaryota	77	0.27522	48	0.27289	48	0.21697	56	0.23634	56
A0A0A1UEF6	Rad59/52/22	Eukaryota	84	0.8149	88	0.86247	104	0.36953	80	0.47206	96
A0A1Z9B7X6	SAK3	Bacteria	89	0.75966	72	0.70481	96	0.38998	88	0.48534	96
A0A157SP58	RecT	Bacteria	78	0.5845	88	0.52666	88	0.56849	136	0.62041	120
A0A2C9KQ98	RDM1	Eukaryota	74	0.6647	80	0.68513	80	0.38863	72	0.46229	80
A0A1S1F0W0	ERF	Bacteria	83	0.69257	88	0.64866	104	0.3634	88	0.4285	96
A0A1V1G8S6	RecT	Bacteria	87	0.56628	88	0.47978	88	0.83869	176	0.67515	128
A0A1E4JQA3	ERF	Bacteria	83	0.64613	88	0.71158	104	0.36172	56	0.43363	88
A0A1G9R8L0	ERF	Bacteria	80	0.68481	88	0.67097	96	0.37935	88	0.46743	88
A0A0D1PB60	RecT	Bacteria	82	0.58662	88	0.44993	88	0.75918	168	0.62133	128
A0A077UMQ7	ERF	Bacteria	86	0.63077	88	0.67041	104	0.34094	64	0.4216	88
A0A1M6XBU8	RecT	Bacteria	80	0.54554	88	0.50313	72	0.87622	168	0.71673	128
A0A0M0ACY4	RecT	Bacteria	84	0.60662	88	0.51167	88	0.87601	168	0.72459	120
A0A2E0EK84	ERF	Bacteria	84	0.67482	88	0.68048	104	0.35989	56	0.44042	96
A0A1Z9C000	ERF	Bacteria	70	0.64654	88	0.63613	96	0.36808	88	0.44114	88
A0A2I3MFI3	RDM1	Eukaryota	70	0.45932	56	0.47823	64	0.30772	56	0.35281	64
A0A0Q5LCE4	Rad59/52/22	Bacteria	89	0.80556	88	0.79737	96	0.36199	88	0.48106	88
A0A1I7MBD9	Rad59/52/22	Bacteria	96	0.79143	88	0.85951	104	0.35661	64	0.46085	88
A0A0U5EW20	RecT	Bacteria	86	0.59134	88	0.53249	96	0.57518	128	0.63902	120
A0A157SUB4	ERF	Bacteria	84	0.7347	96	0.66882	96	0.40419	96	0.50874	96
A0A1V1NQF3	RecT	Bacteria	72	0.58011	72	0.50058	80	0.40646	80	0.48218	80
A0A2C9KQA0	RDM1	Eukaryota	79	0.66519	80	0.68499	80	0.38868	64	0.46211	80
A0A1E4RRD8	Rad59/52/22	Eukaryota	78	0.65644	88	0.76091	96	0.34392	64	0.44171	80
A0A1G9RV09	RedB	Bacteria	80	0.68	88	0.5812	80	0.73801	152	0.83178	128
A0A1B9KHM8	SAK3	Bacteria	89	0.73517	80	0.7229	104	0.36826	80	0.46611	96
A0A1M6XI96	RedB	Bacteria	79	0.71148	88	0.60913	80	0.6017	136	0.80467	128
A0A241ZEK0	RedB	Bacteria	84	0.65552	88	0.58002	88	0.62479	128	0.77834	120
A0A2I3TFR0	RDM1	Eukaryota	75	0.27463	48	0.27075	48	0.20691	56	0.2398	56
A0A0M0G469	RecT	Bacteria	74	0.6018	88	0.52193	64	0.86061	168	0.72552	128
A0A0U5F2N8	RecT	Bacteria	85	0.59055	80	0.54216	88	0.58218	128	0.65812	120
A0A0Q5MIV9	ERF	Bacteria	84	0.7124	88	0.69689	104	0.4004	96	0.50692	96
A0A2G8ZS97	RecT	Bacteria	82	0.58196	88	0.52712	96	0.57366	128	0.64349	120
A0A2E0FHR8	ERF	Bacteria	71	0.64271	88	0.60972	104	0.34948	88	0.44659	88
A0A158D006	RecT	Bacteria	74	0.33149	48	0.28589	48	0.25217	56	0.28049	48
A0A133LJY6	RecT	Bacteria	83	0.59991	88	0.52914	96	0.58052	128	0.65567	128
A0A0H2RD26	Rad59/52/22	Eukaryota	94	0.81523	88	0.86099	104	0.37455	64	0.47614	80
A0A1V1PGU0	ERF	Bacteria	86	0.73502	88	0.68307	104	0.36579	88	0.46534	96
A0A0D1Y108	RecT	Bacteria	75	0.58373	88	0.48449	88	0.8836	168	0.69774	128
A0A1S1J1L0	RecT	Bacteria	81	0.54656	88	0.50159	72	0.87208	168	0.71994	128
A0A077WQK3	Rad59/52/22	Eukaryota	91	0.73044	80	0.74012	96	0.34011	64	0.46713	80
A0A2C9NYT9	RecT	Bacteria	76	0.61739	88	0.48696	72	0.87785	168	0.71822	136
A0A1E4S2M3	Rad59/52/22	Eukaryota	80	0.68253	88	0.75813	104	0.35361	64	0.44773	72
A0A1B9LKS3	SAK3	Bacteria	91	0.73215	88	0.72205	104	0.36756	80	0.46363	96
A0A1M7AEB3	RedB	Bacteria	77	0.70634	88	0.61534	88	0.59423	136	0.80438	128
A0A1X0ZLR7	ERF	Bacteria	84	0.70149	88	0.6908	104	0.21266	96	0.48312	88
A0A2I3TG22	RDM1	Eukaryota	71	0.48919	56	0.54236	64	0.29784	56	0.3554	64
A0A180F5C0	RecT	Bacteria	73	0.30064	40	0.26173	48	0.41055	72	0.37278	56
A0A0M0GYH4	Rad59/52/22	Bacteria	86	0.87123	96	0.7707	96	0.36553	88	0.47517	88
Q9RX92	Rad59/52/22	Bacteria	87	0.81691	88	0.79226	96	0.36448	88	0.48313	88
A0A2G9G9S6	Rad59/52/22	Eukaryota	75	0.81137	88	0.84401	104	0.37591	96	0.49404	96
A0A0Q5QL79	ERF	Bacteria	82	0.65079	88	0.68314	104	0.35825	56	0.44335	96
A0A0U5JJF8	ERF	Bacteria	80	0.74087	88	0.7027	104	0.3815	88	0.46692	96
A0A1G9SMC1	ERF	Bacteria	83	0.67215	88	0.71998	104	0.36118	64	0.44881	88
A0A242A7U5	RecT	Bacteria	81	0.57914	72	0.53674	56	0.70675	144	0.61731	104
A0A2E0FJT9	SAK3	Bacteria	88	0.72638	80	0.68058	88	0.3985	96	0.48458	104
A0A1Z9EP75	Rad59/52/22	Bacteria	90	0.87836	96	0.75345	96	0.36296	80	0.46955	88
A0A133P179	Rad59/52/22	Bacteria	86	0.86065	96	0.77858	96	0.35967	80	0.46919	88
A0A158S5D4	RecT	Bacteria	75	0.64409	88	0.57863	80	0.64178	144	0.79109	128
A0A0D1Y1A2	RedB	Bacteria	79	0.65591	88	0.55872	80	0.74847	152	0.7974	128
A0A1S1LS18	RecT	Bacteria	79	0.62312	88	0.49224	72	0.87022	168	0.69646	128
A0A077WS15	Rad59/52/22	Eukaryota	72	0.71579	72	0.7333	96	0.33547	64	0.4525	88
A0A2C9TR74	SAK3	Bacteria	93	0.7311	80	0.69614	96	0.39456	88	0.48033	96
A0A1B9M793	SAK3	Bacteria	91	0.73535	80	0.72073	104	0.37153	80	0.4675	96
A0A2G9ICT1	RecT	Bacteria	83	0.54802	72	0.46716	80	0.82172	176	0.61332	128
A0A0Q6CBY4	RecT	Bacteria	77	0.59286	88	0.52626	80	0.86356	168	0.73556	128
A0A1G9TJ02	ERF	Bacteria	81	0.62663	96	0.67905	104	0.34923	56	0.42765	96
A0A133PKC7	RecT	Bacteria	81	0.65982	88	0.54167	80	0.8622	168	0.74559	128
A0A1M7AWZ6	RecT	Bacteria	80	0.5978	88	0.48576	72	0.77621	168	0.66638	128
A0A2E0GQB0	ERF	Bacteria	76	0.67957	88	0.61682	96	0.37844	88	0.45924	96
A0A1Z9GFX3	ERF	Bacteria	77	0.71565	88	0.66968	96	0.21289	88	0.41822	88
A0A180F6N1	RecT	Bacteria	76	0.36944	48	0.32729	48	0.42081	88	0.36731	64
A0A0U5K2H0	RecT	Bacteria	74	0.60583	88	0.48016	88	0.79421	168	0.64126	128
A0A0M0H1X0	RecT	Bacteria	77	0.59359	88	0.50117	72	0.92119	168	0.71762	128
A0A1X1ABM2	ERF	Bacteria	80	0.67743	88	0.6855	104	0.36603	88	0.47081	88
A0A0H2T4Y2	RecT	Bacteria	75	0.61692	88	0.52812	64	0.88839	168	0.75692	128
A0A1V1UCS9	ERF	Bacteria	78	0.66059	88	0.68383	104	0.38537	88	0.46686	96
A0A1S1PQ55	RecT	Bacteria	75	0.59671	88	0.49595	64	0.84621	168	0.71585	120
A0A158SID9	ERF	Bacteria	79	0.69524	88	0.6613	104	0.3742	88	0.46654	96
A0A1E4SHR5	Rad59/52/22	Eukaryota	85	0.63131	80	0.74196	88	0.33756	56	0.43408	72
A0A2C9X3K7	RecT	Bacteria	75	0.60808	88	0.54117	64	0.83038	168	0.73686	128
A0A242CU09	RecT	Bacteria	83	0.57491	88	0.50131	80	0.83925	168	0.68987	120
A0A1B9MFU4	SAK3	Bacteria	91	0.73707	88	0.72267	104	0.37294	80	0.46909	96
A0A1M7D5V5	ERF	Bacteria	84	0.66902	88	0.6756	104	0.38885	96	0.47091	96
A0A133PS62	RedB	Bacteria	85	0.69743	88	0.61346	96	0.63153	136	0.92789	144
A0A2E0IYX1	ERF	Bacteria	79	0.65617	88	0.70279	104	0.3667	56	0.44592	88
A0A1X1ACC0	RedB	Bacteria	85	0.74041	88	0.61878	96	0.61697	80	0.72037	128
A0A1G9U279	RecT	Bacteria	78	0.62838	88	0.53987	64	0.84189	168	0.74193	128
A0A2G9SEY1	RDM1	Eukaryota	75	0.62639	80	0.64009	80	0.33428	64	0.40228	80
A0A0V1M0F2	Rad59/52/22	Eukaryota	76	0.83467	88	0.83926	112	0.38664	56	0.49989	72
A0A158SXQ0	RecT	Bacteria	81	0.63452	88	0.50466	80	0.83756	168	0.68382	128
A0A1E4TFN8	Rad59/52/22	Eukaryota	86	0.66964	72	0.67681	80	0.35166	56	0.42217	80
A0A0Q6KTU1	ERF	Bacteria	77	0.71578	96	0.66766	96	0.36431	96	0.48203	96
A0A0M0HYT3	RecT	Bacteria	79	0.63698	88	0.53179	80	0.85912	168	0.76985	128
A0A1X1ACQ5	RecT	Bacteria	87	0.56817	88	0.48974	88	0.86824	168	0.69641	128
A0A0A2VP85	Rad59/52/22	Eukaryota	73	0.84227	88	0.86056	112	0.38275	64	0.48809	80
A0A242CV35	ERF	Bacteria	85	0.74237	88	0.69794	104	0.38489	88	0.47124	96
A0A1G9VX00	ERF	Bacteria	84	0.64723	88	0.69924	104	0.3522	56	0.4438	96
A0A0V1Q5H9	Rad59/52/22	Eukaryota	71	0.30709	48	0.3438	56	0.18095	48	0.21964	48
A0A077XT91	RecT	Bacteria	79	0.54388	88	0.48052	80	0.85538	168	0.6981	128
A0A182ANS6	Rad59/52/22	Bacteria	75	0.82997	88	0.88613	112	0.36665	56	0.46915	80
A0A1E4TVZ3	Rad59/52/22	Eukaryota	88	0.66536	80	0.76023	96	0.36233	56	0.44405	80
A0A133QNV8	ERF	Bacteria	83	0.69551	88	0.64845	104	0.3657	88	0.42992	96
A0A1B9MG70	ERF	Bacteria	81	0.68259	88	0.66377	96	0.38192	96	0.47071	88
A0A2G9ZTA6	Rad59/52/22	Bacteria	83	0.7527	88	0.89262	104	0.3573	64	0.45329	72
A0A2C9XPT5	RecT	Bacteria	78	0.63321	88	0.53934	80	0.84242	168	0.73648	128
A0A0Q6NV24	RecT	Bacteria	78	0.56899	88	0.50224	72	0.58701	128	0.63308	120
A0A1M7K343	ERF	Bacteria	87	0.64036	88	0.70935	104	0.36663	56	0.44525	88
A0A2E0M6K5	SAK3	Bacteria	78	0.70446	88	0.62066	96	0.40911	88	0.47585	96
A0A1X1D6Y4	RecT	Bacteria	83	0.62351	88	0.49395	72	0.87786	168	0.69706	128
A0A1G9WXH3	ERF	Bacteria	84	0.68324	88	0.72066	104	0.3312	56	0.4556	88
A0A242CY24	RecT	Bacteria	82	0.57195	88	0.50146	80	0.83831	168	0.68153	128
A0A133XSR1	ERF	Bacteria	84	0.73974	88	0.7036	104	0.3639	88	0.46951	96
A0A0A2WMA7	ERF	Bacteria	84	0.64528	88	0.66369	96	0.36849	88	0.44722	88
A0A1V1X3Q2	ERF	Bacteria	84	0.63829	88	0.71228	104	0.35934	56	0.43785	88
A0A189PG85	RedB	Bacteria	75	0.63587	88	0.59423	80	0.65245	112	0.76066	128
A0A1E4WM27	ERF	Bacteria	81	0.66165	88	0.63548	104	0.37033	96	0.4585	104
A0A1Z9MNK5	Rad59/52/22	Bacteria	84	0.75337	88	0.81776	104	0.38299	72	0.47432	96
A0A1B9MGB2	Rad59/52/22	Bacteria	94	0.9042	88	0.76389	96	0.35716	88	0.4795	88
A0A078LG84	RecT	Bacteria	88	0.56441	88	0.48233	88	0.832	168	0.669	128
A0A2H0J632	RecT	Bacteria	71	0.64045	88	0.60848	96	0.61333	128	0.77018	120
A0A1J0AA32	Rad59/52/22	Bacteria	92	0.81875	88	0.81938	104	0.38627	96	0.49122	96
A0A1S1U8Y4	RecT	Bacteria	80	0.59128	64	0.54049	56	0.58191	88	0.65408	72
A0A0Q6RA05	RecT	Bacteria	83	0.60753	88	0.55127	96	0.5777	128	0.65131	128
A0A1M7L6N9	RedB	Bacteria	78	0.66997	88	0.57578	80	0.73739	152	0.82759	136
A0A0M0KM25	RecT	Bacteria	78	0.65709	88	0.55001	80	0.72248	160	0.78844	128
A0A2C9XQJ8	SAK3	Bacteria	89	0.74723	80	0.69982	96	0.39328	88	0.48918	104
A0A1X1EEJ5	RecT	Bacteria	90	0.57163	80	0.50091	64	0.86227	176	0.71078	128
A0A242D1C8	SAK3	Bacteria	88	0.73642	80	0.71348	96	0.38629	96	0.47818	104
A0A1V2A8A8	RecT	Bacteria	81	0.60561	88	0.46096	88	0.81178	168	0.65699	120
A0A1E4WVR5	RecT	Bacteria	77	0.59393	64	0.54618	96	0.57962	104	0.63914	120
A0A133YTT0	RecT	Bacteria	77	0.58873	88	0.50472	80	0.86836	168	0.70253	128
A0A1G9X080	ERF	Bacteria	80	0.68532	88	0.67373	96	0.37047	88	0.45254	88
A0A288DG68	RecT	Bacteria	78	0.71101	88	0.59247	80	0.63915	136	0.82768	128
A0A0A2WQV3	Rad59/52/22	Bacteria	91	0.80468	88	0.78542	96	0.34042	72	0.45474	88
A0A2J8LJJ4	RDM1	Eukaryota	84	0.27636	48	0.28144	48	0.20793	64	0.2419	56
A0A0V7ZCK1	ERF	Bacteria	79	0.62711	88	0.59732	96	0.35572	88	0.43101	88
A0A1J0AG54	Rad59/52/22	Bacteria	92	0.81848	88	0.82121	104	0.38565	96	0.49231	96
A0A1B9MZ04	RecT	Bacteria	82	0.61666	88	0.49787	72	0.89047	168	0.71561	128
A0A189PGN3	RedB	Bacteria	75	0.63373	88	0.59523	80	0.64899	112	0.75896	128
A0A1S1USV5	ERF	Bacteria	77	0.65278	88	0.66077	104	0.38097	88	0.45768	96
A0A1M7NJ35	RecT	Bacteria	84	0.63553	88	0.50173	72	0.81359	168	0.67697	128
A0A0Q6YP66	RecT	Bacteria	76	0.5983	88	0.49995	72	0.81182	168	0.67396	128
A0A0M1GR44	RecT	Bacteria	83	0.64208	88	0.50997	72	0.84762	168	0.69516	128
A0A1X1FCJ2	ERF	Bacteria	73	0.70155	88	0.64906	96	0.36245	88	0.47338	88
A0A242DJD9	SAK3	Bacteria	87	0.71865	72	0.68986	96	0.24974	88	0.47767	96
A0A2E0M6Q3	ERF	Bacteria	83	0.72805	88	0.65752	104	0.37557	88	0.46243	96
A0A133YZR0	ERF	Bacteria	82	0.64005	88	0.67546	104	0.36468	56	0.44033	88
A0A1V2BK08	RecT	Bacteria	83	0.62181	88	0.51551	96	0.57956	112	0.65028	128
A0A1J0D5X5	RecT	Bacteria	85	0.60534	80	0.5296	88	0.5581	120	0.64958	112
A0A1E4ZH79	RecT	Bacteria	79	0.58924	88	0.52693	88	0.56869	128	0.63095	120
A0A0A2XUQ3	RedB	Bacteria	80	0.62369	88	0.57321	88	0.60712	128	0.73066	120
A0A288QBI0	RecT	Bacteria	74	0.5879	80	0.47965	64	0.83254	168	0.69777	128
A0A5F5PID7	RDM1	Eukaryota	77	0.64091	80	0.6753	80	0.38108	64	0.44159	80
A0A1H0A3T8	ERF	Bacteria	80	0.67285	88	0.64691	104	0.3638	88	0.45062	88
A0A0V7ZUM7	ERF	Bacteria	77	0.62778	88	0.51659	96	0.3569	88	0.43487	88
A0A1B9NL76	Rad59/52/22	Bacteria	95	0.89115	88	0.76642	96	0.35925	88	0.47846	88
A0A0H2WXZ8	SAK3	Bacteria	93	0.72432	80	0.69273	96	0.39151	96	0.47926	96
A0A2J8RCL3	RDM1	Eukaryota	74	0.27551	48	0.28246	48	0.20739	56	0.24064	56
A0A1Z9PW77	SAK3	Bacteria	89	0.72012	80	0.70694	96	0.38497	88	0.46682	96
A0A1M7TPZ3	ERF	Bacteria	70	0.68811	88	0.63665	104	0.37448	80	0.44361	96
A0A0M2A8Q8	RecT	Bacteria	72	0.56955	88	0.50358	72	0.84344	168	0.70449	128
A0A242E0G6	SAK3	Bacteria	86	0.72323	72	0.68851	88	0.31023	88	0.48051	96
A0A2D0IKQ9	RecT	Bacteria	83	0.63069	88	0.5085	72	0.90558	168	0.73194	136
A0A1X1G382	RecT	Bacteria	76	0.572	88	0.47201	72	0.84604	168	0.69446	120
A0A1J0EFL0	RecT	Bacteria	83	0.61076	88	0.55465	96	0.57781	128	0.65227	128
A0A5F5PLF5	RDM1	Eukaryota	70	0.46205	56	0.48638	64	0.31587	56	0.36814	64
A0A1E5GZZ7	ERF	Bacteria	82	0.72996	88	0.67407	104	0.38193	88	0.45845	96
A0A2E0R508	SAK3	Bacteria	81	0.7346	72	0.70035	96	0.38801	88	0.48819	96
A0A0V8BFE3	Rad59/52/22	Bacteria	85	0.90897	88	0.75292	96	0.3602	88	0.48807	88
A0A290HH98	Rad59/52/22	Bacteria	86	0.82155	88	0.88374	112	0.37142	56	0.46822	72
A0A0A2YHM5	RedB	Bacteria	80	0.63582	88	0.57221	88	0.60264	128	0.73035	120
A0A1B9NMS6	ERF	Bacteria	85	0.65095	88	0.64751	96	0.37385	88	0.46614	88
A0A1H0B5B9	ERF	Bacteria	79	0.66432	88	0.66992	104	0.37983	96	0.46232	96
A0A2J8RCM0	RDM1	Eukaryota	71	0.44929	56	0.48303	64	0.29781	56	0.35952	64
A0A133ZE65	RedB	Bacteria	80	0.69362	88	0.61185	96	0.6646	136	0.96127	144
A0A1M7UHK1	ERF	Bacteria	72	0.69312	96	0.65502	104	0.36157	88	0.45398	96
A0A0Q7EXA0	RecT	Bacteria	83	0.58289	88	0.53684	96	0.58129	128	0.64762	120
A0A1S1V6C9	RecT	Bacteria	80	0.61783	88	0.51769	72	0.89891	176	0.73682	128
A0A2D0JJX2	RecT	Bacteria	80	0.58369	88	0.52293	88	0.5733	96	0.63999	120
A0A2H1IMQ2	RecT	Bacteria	80	0.71913	88	0.60067	96	0.66021	144	0.82947	136
A0A080N6J1	RecT	Bacteria	76	0.62874	88	0.50525	88	0.84308	168	0.7202	136
A0A1X1H853	RecT	Bacteria	76	0.57472	88	0.47265	72	0.84517	168	0.69506	120
A0A242E1Z2	ERF	Bacteria	84	0.67283	88	0.69654	104	0.36351	56	0.45856	96
A0A1J0EQQ2	RecT	Bacteria	76	0.62228	64	0.56227	72	0.57975	96	0.64952	120
A0A5F5PWK2	RDM1	Eukaryota	74	0.2793	48	0.27248	48	0.20498	56	0.2405	56
A0A0A2YJX2	RecT	Bacteria	76	0.62634	88	0.51707	80	0.8581	168	0.75272	128
A0A2E0SAH8	ERF	Bacteria	88	0.73719	88	0.67522	104	0.36953	88	0.4797	96
A0A1H0C5P5	SAK3	Bacteria	87	0.76249	56	0.71688	56	0.22284	88	0.50675	112
A0A0V8CL88	RecT	Bacteria	80	0.61394	88	0.52234	64	0.86787	168	0.7443	128
A0A1V2G3L9	RedB	Bacteria	88	0.64429	88	0.58691	88	0.61477	120	0.7459	120
A0A1E5HVY8	RecT	Bacteria	75	0.64049	80	0.5743	96	0.55897	120	0.6173	128
A0A1Z9X1Z1	RecT	Bacteria	86	0.61555	80	0.54658	80	0.75931	168	0.68586	128
A0A290PPH0	RedB	Bacteria	87	0.63433	88	0.61263	80	0.63473	112	0.75769	128
A0A0D3VC34	RecT	Bacteria	80	0.57039	88	0.52395	80	0.83277	168	0.66367	128
A0A133ZRV1	RecT	Bacteria	78	0.62348	88	0.52197	72	0.85061	176	0.70929	136
A0A1B9SFM3	RecT	Bacteria	78	0.61406	88	0.53451	64	0.88004	168	0.73729	128
A0A0H2YU14	RecT	Bacteria	76	0.62077	88	0.53459	72	0.85311	168	0.74684	128
A0A2D0JMF8	RecT	Bacteria	90	0.59331	88	0.49922	64	0.86234	176	0.71142	128
A0A1S1V922	ERF	Bacteria	86	0.65593	88	0.66986	104	0.36923	88	0.45208	88
A0A0Q7NLN1	ERF	Bacteria	80	0.64854	88	0.65525	104	0.37097	88	0.45092	96
A0A2H1KNP9	ERF	Bacteria	87	0.65008	88	0.67036	104	0.35694	56	0.42823	80
A0A242E366	SAK3	Bacteria	89	0.74706	80	0.69953	96	0.39244	88	0.48841	104
A0A1X1IFP2	ERF	Bacteria	83	0.70031	88	0.65064	104	0.36862	88	0.44447	96
A0A1M7UU06	RedB	Bacteria	72	0.71068	88	0.57072	80	0.7367	152	0.8294	128
C1D1R8	Rad59/52/22	Bacteria	90	0.8147	88	0.78524	96	0.36754	88	0.48567	88
A0A0M2DW55	RedB	Bacteria	76	0.62161	88	0.60024	80	0.63826	112	0.75882	136
A0A1J0ETI9	RecT	Bacteria	81	0.56102	88	0.48603	88	0.82095	168	0.67819	128
A0A2E0UI53	Rad59/52/22	Bacteria	91	0.93953	96	0.77405	96	0.36882	80	0.47932	96
A0A1H0N365	RecT	Bacteria	79	0.60224	88	0.5146	64	0.87003	176	0.71503	128
A0A0A2ZL52	RecT	Bacteria	74	0.62318	88	0.54629	80	0.79667	160	0.74615	128
A0A0V8CY52	RecT	Bacteria	74	0.59438	88	0.47556	72	0.82883	168	0.68764	128
A0A1E5JXE5	RecT	Bacteria	84	0.56072	88	0.4768	88	0.79605	168	0.63844	128
A0A134AJY8	RedB	Bacteria	84	0.71446	88	0.62903	96	0.63145	144	0.91187	144
A0A160F7T1	RecT	Bacteria	78	0.61409	88	0.52743	80	0.92698	168	0.73306	128
A0A2D0K5J3	ERF	Bacteria	81	0.6964	88	0.65031	104	0.37598	96	0.49293	96
A6ZXR6	Rad59/52/22	Eukaryota	75	0.66426	80	0.75504	96	0.3546	64	0.44394	88
A0A1M7UY15	ERF	Bacteria	71	0.6907	96	0.658	104	0.36239	88	0.45456	96
A0A081BI79	RedB	Bacteria	75	0.68856	88	0.57703	96	0.65781	136	0.95457	144
A0A1X1JTQ4	ERF	Bacteria	77	0.69871	88	0.64841	104	0.37437	88	0.45113	96
A0A1B9YER1	ERF	Bacteria	79	0.60897	88	0.63008	96	0.36459	88	0.44157	88
A0A014DW93	RedB	Bacteria	86	0.65537	88	0.58025	88	0.6275	128	0.77436	120
A0A0M2F0Q4	RedB	Bacteria	85	0.71915	88	0.61679	96	0.62127	80	0.71479	128
A0A5F9CLF7	RDM1	Eukaryota	70	0.63106	80	0.68522	80	0.37842	64	0.44796	80
A0A2E0UU68	Rad59/52/22	Bacteria	78	0.81358	56	0.87724	104	0.3746	56	0.47269	80
A0A0Q7TX66	Rad59/52/22	Bacteria	72	0.83111	88	0.89535	104	0.36639	64	0.48005	80
A0A1J0GJJ5	RedB	Bacteria	79	0.68411	88	0.59607	96	0.65612	136	0.94771	144
A0A1H0P9M8	Rad59/52/22	Bacteria	87	0.7865	88	0.86946	104	0.37446	72	0.47341	88
A0A0A2ZRK6	RedB	Bacteria	80	0.63499	88	0.5714	88	0.60548	128	0.73293	120
A0A1E5K3F7	SAK3	Bacteria	93	0.72136	88	0.6851	96	0.42507	88	0.48615	96
A0A0V8CZ40	RecT	Bacteria	79	0.60245	88	0.53682	80	0.84787	168	0.74031	128
A0A200HUS9	RecT	Bacteria	78	0.64468	88	0.52287	80	0.85688	168	0.71586	128
A0A291BEZ7	RecT	Bacteria	79	0.61598	88	0.4916	72	0.85084	168	0.70801	128
A0A0H2YZ81	RecT	Bacteria	75	0.62027	88	0.5051	72	0.88203	168	0.72456	136
A0A160HWU3	ERF	Bacteria	83	0.68298	88	0.66705	96	0.38662	96	0.473	88
A0A134B5A8	Rad59/52/22	Bacteria	93	0.9474	96	0.74515	88	0.37527	88	0.4852	88
A0A2D0KCS9	RedB	Bacteria	84	0.62061	88	0.57305	88	0.59354	128	0.73378	120
A0A1X1K1Y7	RedB	Bacteria	79	0.70278	88	0.59492	96	0.64128	144	0.93629	144
A0A242EF84	ERF	Bacteria	84	0.73494	88	0.69816	104	0.38489	88	0.46742	88
A0A014E5V5	RedB	Bacteria	86	0.65603	88	0.57985	88	0.62747	128	0.77555	120
A0A0M2KJ04	ERF	Bacteria	84	0.73147	88	0.69201	104	0.38118	88	0.46219	96
A0A0D4ZYK8	RedB	Bacteria	85	0.72519	88	0.62463	96	0.61969	80	0.71348	128
A0A2H2WMD4	ERF	Bacteria	82	0.68114	88	0.6476	104	0.3655	88	0.46202	88
A0A2E0W802	RecT	Bacteria	79	0.54961	88	0.50925	80	0.85056	168	0.69258	136
A0A1M7Y8H6	RecT	Bacteria	81	0.63828	88	0.50048	80	0.88243	176	0.70327	128
A0A0Q7XZS7	RecT	Bacteria	82	0.64233	88	0.5739	80	0.64201	136	0.77481	128
A0A0V8CZM9	Rad59/52/22	Bacteria	86	0.90853	88	0.75264	96	0.3607	88	0.48844	88
A0A0A3AEU9	RedB	Bacteria	82	0.63489	88	0.57149	88	0.60422	128	0.73171	120
A0A1B9YSA0	ERF	Bacteria	74	0.5083	64	0.43599	64	0.21788	72	0.34257	72
A0A1H0RGH7	RecT	Bacteria	79	0.60148	64	0.52504	64	0.58336	104	0.65006	120
A0A192F2X0	SAK3	Bacteria	91	0.73305	80	0.69197	96	0.39005	88	0.48368	96
A0A1V2M316	ERF	Bacteria	75	0.65018	88	0.66809	96	0.36052	88	0.45414	88
A0A1S1Y6S9	RecT	Bacteria	78	0.73295	88	0.60652	96	0.61207	80	0.72196	128
A0A1E5L7V5	RecT	Bacteria	84	0.52815	88	0.51556	80	0.82625	168	0.65649	128
A0A291DPN6	ERF	Bacteria	81	0.59874	88	0.66391	104	0.24564	64	0.40178	88
A0A202B2H7	RecT	Bacteria	80	0.60922	88	0.48193	72	0.84142	168	0.6748	128
A0A134CH44	RecT	Bacteria	80	0.62339	88	0.51946	80	0.91299	176	0.72756	128
A0A2D0KQ03	ERF	Bacteria	87	0.64286	88	0.7123	104	0.36477	56	0.44355	88
A0A1X1KI29	ERF	Bacteria	81	0.73759	88	0.69285	104	0.36585	88	0.46524	96
A0A0M2NNZ0	ERF	Bacteria	84	0.62718	88	0.66292	104	0.35525	56	0.42764	88
A7SCI8	RDM1	Eukaryota	76	0.66158	80	0.67407	80	0.39113	72	0.46629	80
A0A081CRN6	ERF	Bacteria	83	0.67008	88	0.68212	104	0.38273	88	0.47557	96
A0A2E0Y2N3	ERF	Bacteria	85	0.68499	88	0.67752	104	0.3522	88	0.46009	96
A0A2H2X6K6	SAK3	Bacteria	73	0.73403	80	0.68686	96	0.39641	96	0.49623	104
A0A1M7YP69	RecT	Bacteria	84	0.59284	88	0.52685	96	0.58972	104	0.66787	128
A0A1S2JY75	ERF	Bacteria	76	0.64961	88	0.68955	104	0.24733	64	0.44217	88
A0A192H581	ERF	Bacteria	81	0.55985	80	0.62177	96	0.32815	64	0.3758	80
A0A0V8DXU9	RedB	Bacteria	82	0.70983	88	0.60158	88	0.64754	128	0.94251	144
A0A134CHR9	RecT	Bacteria	81	0.60634	88	0.47342	64	0.854	176	0.68777	128
A0A160MA18	RecT	Bacteria	77	0.62177	88	0.47901	72	0.80053	168	0.65405	128
A0A0Q8KE67	Rad59/52/22	Bacteria	86	0.88663	96	0.76461	96	0.35235	80	0.4681	88
A0A1H0U543	RecT	Bacteria	85	0.60204	88	0.49485	72	0.80416	168	0.69713	128
A0A202B560	RecT	Bacteria	76	0.61054	88	0.51451	72	0.90294	176	0.71412	136
A0A0D5M548	ERF	Bacteria	80	0.68958	88	0.67348	96	0.37115	96	0.46804	88
A0A1C0ADD0	RecT	Bacteria	73	0.65415	88	0.56993	80	0.73604	160	0.79605	136
A0A2D0KVU9	ERF	Bacteria	86	0.64139	88	0.71171	104	0.36332	56	0.44308	88
A0A291IQ13	RedB	Bacteria	79	0.73012	88	0.60466	96	0.60996	88	0.72418	128
A0A242GYH8	ERF	Bacteria	86	0.73301	88	0.68291	104	0.38509	88	0.46104	96
A0A1X1KL16	RecT	Bacteria	76	0.57391	88	0.47337	80	0.84602	168	0.69718	120
A0A2K5E9T4	RDM1	Eukaryota	77	0.64548	80	0.67549	80	0.38517	64	0.45248	80
A0A0M2NT11	SAK3	Bacteria	90	0.73222	80	0.69158	96	0.38986	88	0.4834	96
A0A2E1ECH9	Rad59/52/22	Bacteria	76	0.82705	88	0.88936	104	0.37302	64	0.47198	80
A0A1M8A2Y0	Rad59/52/22	Eukaryota	73	0.8227	88	0.8632	104	0.37338	64	0.48257	72
A0A0V8E0T5	RecT	Bacteria	75	0.61469	88	0.47253	72	0.84537	168	0.69553	136
A0A135L1F6	RecT	Bacteria	77	0.58985	88	0.4996	64	0.92937	168	0.72697	128
A0A0A6VIA3	RecT	Bacteria	80	0.64051	88	0.52033	72	0.8439	168	0.71433	128
A0A0H2ZSM6	RecT	Bacteria	78	0.646	88	0.50796	64	0.89442	176	0.72415	128
A0A0Q8KXE8	ERF	Bacteria	73	0.68619	96	0.65478	96	0.39273	96	0.47693	96
A0A291JLF0	RecT	Bacteria	83	0.60515	88	0.47973	88	0.80498	168	0.67363	120
A0A1H0YQ49	RecT	Bacteria	80	0.59831	88	0.50125	64	0.84405	168	0.73237	128
A0A160MI85	Rad59/52/22	Bacteria	81	0.889	96	0.73233	88	0.35503	80	0.43737	88
A0A2D0L3Z1	RecT	Bacteria	83	0.61888	88	0.50411	72	0.89305	168	0.71911	136
A0A242H6T2	SAK3	Bacteria	90	0.80412	88	0.69797	96	0.41472	96	0.51665	104
A0A2K5E9U0	RDM1	Eukaryota	71	0.49154	56	0.48412	64	0.32135	56	0.35556	64
A0A0D5M9Q1	ERF	Bacteria	77	0.70947	88	0.66055	104	0.36026	88	0.42906	96
A0A0M2ZPZ9	SAK3	Bacteria	91	0.73817	88	0.72804	96	0.39587	96	0.47815	104
A0A202F468	RedB	Bacteria	76	0.70648	88	0.59384	96	0.66418	136	0.9609	144
A0A2E1ICK3	ERF	Bacteria	77	0.69162	88	0.62656	96	0.37645	96	0.44366	96
A0A1J0LTJ8	Rad59/52/22	Bacteria	89	0.80539	88	0.78891	96	0.34118	72	0.45891	88
A7TQ64	Rad59/52/22	Eukaryota	83	0.67293	88	0.7553	96	0.3617	64	0.45111	80
A0A2H3BGP7	Rad59/52/22	Eukaryota	88	0.82955	88	0.85712	104	0.37939	64	0.48924	80
A0A081PKL7	RecT	Bacteria	77	0.55026	88	0.46716	88	0.78812	168	0.61226	128
A0A1S2LAL6	Rad59/52/22	Bacteria	84	0.89597	88	0.75669	96	0.37546	88	0.48776	88
A0A0V8E376	Rad59/52/22	Bacteria	84	0.91635	88	0.74681	96	0.37702	88	0.49129	88
A0A160RJA5	RecT	Bacteria	84	0.5665	88	0.48937	88	0.84816	168	0.67951	128
A0A0H3AB25	ERF	Bacteria	81	0.70604	88	0.65639	104	0.36855	88	0.4491	96
A0A1V2NPU9	RecT	Bacteria	77	0.69527	72	0.57456	56	0.6646	120	0.85033	136
A0A0D5M9T8	RedB	Bacteria	77	0.62948	88	0.5928	96	0.65281	136	0.77461	128
A0A0M3A7H2	ERF	Bacteria	76	0.73802	88	0.69851	104	0.36737	88	0.47406	96
A0A1H1FBR4	RecT	Bacteria	83	0.60515	88	0.5553	80	0.62175	136	0.7495	128
A0A0Q8R9F5	RecT	Bacteria	77	0.62758	56	0.54007	80	0.90267	168	0.77389	128
A0A1C0B5A0	Rad59/52/22	Bacteria	81	0.82226	88	0.88189	112	0.37244	56	0.46442	80
A0A2H3D431	Rad59/52/22	Eukaryota	89	0.82738	88	0.86101	104	0.37843	64	0.48621	80
A0A2E1JG50	ERF	Bacteria	73	0.61029	80	0.60229	96	0.35407	80	0.42794	88
A0A2K5EA15	RDM1	Eukaryota	73	0.30354	48	0.27432	48	0.22936	56	0.24015	56
A0A291JMA0	ERF	Bacteria	84	0.6248	88	0.66384	104	0.34301	56	0.42702	88
A0A209A1K0	Rad59/52/22	Bacteria	87	0.89021	96	0.76806	96	0.36343	88	0.47884	88
A0A1E5TMY6	ERF	Bacteria	83	0.63336	88	0.66997	104	0.35249	64	0.42669	88
A0A1N6H387	Rad59/52/22	Bacteria	82	0.84837	88	0.826	104	0.37576	88	0.47842	96
A0A1S2LAS8	Rad59/52/22	Bacteria	83	0.73424	80	0.82227	96	0.35942	64	0.44949	64
A0A0V8E602	ERF	Bacteria	78	0.66847	88	0.63095	96	0.35054	88	0.41455	88
A0A1V2S8U1	RecT	Bacteria	77	0.61149	88	0.5131	80	0.93431	176	0.73122	128
A0A1H1FKG0	RecT	Bacteria	86	0.57719	80	0.52813	88	0.55947	112	0.64421	112
A0A1X1ZCP3	RecT	Bacteria	76	0.64323	88	0.56612	96	0.65874	136	0.8539	136
A0A160UAB5	ERF	Bacteria	71	0.68114	96	0.65317	104	0.36528	96	0.4605	96
A0A2E1KF31	Rad59/52/22	Bacteria	92	0.73176	88	0.78759	96	0.37685	64	0.47014	88
A0A2K5EA20	RDM1	Eukaryota	84	0.27556	48	0.2857	48	0.21085	64	0.24339	56
A0A0Q8TTM3	ERF	Bacteria	74	0.71071	96	0.66505	104	0.369	96	0.49089	88
A0A209AUG7	RecT	Bacteria	82	0.61507	80	0.50804	96	0.57919	128	0.65945	128
A0A1E5X8X6	RecT	Bacteria	80	0.58732	88	0.45632	88	0.74987	168	0.63022	128
A0A1S2P2K5	RecT	Bacteria	88	0.31989	40	0.27895	48	0.38384	80	0.41977	72
A0A1N6IFK2	ERF	Bacteria	74	0.69112	88	0.64466	104	0.36514	88	0.44071	96
A0A291P910	ERF	Bacteria	83	0.68592	88	0.67464	96	0.37045	88	0.46825	88
A0A0A7FSW5	ERF	Bacteria	80	0.64996	88	0.67073	104	0.36502	88	0.4467	88
A0A0V8EBY0	SAK3	Bacteria	90	0.74163	80	0.72915	96	0.39797	104	0.48729	104
A0A1V2SWB0	RecT	Bacteria	81	0.60667	88	0.51782	96	0.57779	128	0.65359	128
A0A242IF90	ERF	Bacteria	86	0.67327	88	0.631	104	0.35759	80	0.45257	88
A0A1H1H298	RecT	Bacteria	75	0.61598	88	0.52035	96	0.58185	104	0.6639	128
A0A1X2GN50	Rad59/52/22	Eukaryota	84	0.82573	88	0.84832	104	0.37472	64	0.47973	80
A0A1C0VZ21	RedB	Bacteria	79	0.67353	96	0.59951	96	0.65081	80	0.7788	128
A0A0M3F2W6	RecT	Bacteria	81	0.58018	64	0.51918	80	0.56873	96	0.63606	120
A0A081SDZ0	Rad59/52/22	Bacteria	91	0.80398	88	0.83551	104	0.37813	88	0.47724	72
A0A0Q9EXH9	RedB	Bacteria	78	0.7172	88	0.60591	96	0.63372	80	0.70658	128
A0A2E1R941	RecT	Bacteria	75	0.59302	88	0.54566	96	0.56757	128	0.64006	120
A0A210BJ35	RecT	Bacteria	83	0.6007	88	0.53627	96	0.57593	128	0.64476	128
A0A1E7DQC8	RecT	Bacteria	74	0.66529	88	0.526	80	0.78812	160	0.8057	136
Q8JFQ4	RDM1	Eukaryota	80	0.64447	80	0.68635	80	0.3881	64	0.45334	80
A0A1N6J0R5	Rad59/52/22	Bacteria	73	0.85653	88	0.79388	104	0.38224	80	0.4759	72
A0A291PJD6	RecT	Bacteria	85	0.59801	88	0.53578	96	0.57372	128	0.64522	120
A0A0V8EI98	RedB	Bacteria	84	0.71044	88	0.60056	88	0.65325	112	0.94598	144
A0A0A7G1M1	ERF	Bacteria	88	0.6526	88	0.66331	104	0.3648	88	0.45044	88
A0A242K3V9	SAK3	Bacteria	90	0.7338	64	0.70296	88	0.28191	88	0.48212	88
A0A0M3F884	RecT	Bacteria	83	0.6252	88	0.47708	72	0.89577	168	0.71696	128
B4DZ74	RDM1	Eukaryota	76	0.63241	80	0.63534	80	0.33577	64	0.40745	80
A0A1V2UAB3	SAK3	Bacteria	87	0.71493	64	0.68926	88	0.31144	88	0.47796	80
A0A1C0W070	RedB	Bacteria	78	0.66481	96	0.58646	96	0.64984	80	0.7698	128
A0A1X2H3R9	Rad59/52/22	Eukaryota	85	0.83868	88	0.83948	104	0.37625	64	0.48551	88
A0A0D5YHB3	RedB	Bacteria	84	0.65584	88	0.57883	88	0.62655	128	0.77754	120
A0A1N6K211	ERF	Bacteria	76	0.72018	88	0.67111	104	0.36035	88	0.44294	96
A0A0Q9I251	ERF	Bacteria	85	0.71813	88	0.71718	104	0.38729	96	0.4906	96
A0A1E7G654	RecT	Bacteria	74	0.60711	88	0.47983	80	0.83958	168	0.70193	128
A0A2E2BQV1	RecT	Bacteria	86	0.6051	80	0.54607	88	0.57327	120	0.66114	120
A0A161PR28	ERF	Bacteria	84	0.7378	88	0.69678	104	0.38665	64	0.47741	88
A0A1S2R6M0	RecT	Bacteria	80	0.67594	88	0.55552	80	0.77906	160	0.83241	128
A0A1H1LSW4	RecT	Bacteria	84	0.62357	88	0.48184	72	0.78963	168	0.64352	128
A0A291T8T5	RedB	Bacteria	72	0.71623	88	0.58462	96	0.67175	136	0.95084	144
A0A084A760	RedB	Bacteria	84	0.70968	88	0.59976	88	0.65741	136	0.95078	144
A0A0H3C196	ERF	Bacteria	75	0.61244	88	0.62661	80	0.3695	88	0.42855	96
A0A0V8EJL3	ERF	Bacteria	88	0.73203	88	0.692	104	0.39106	88	0.48568	96
A0A242K9N6	SAK3	Bacteria	91	0.7349	64	0.68862	88	0.39538	88	0.49301	88
A0A0M3FVB1	RecT	Bacteria	80	0.66271	88	0.54003	80	0.86921	168	0.75119	128
A0A1V2UHP7	ERF	Bacteria	76	0.74413	96	0.65448	104	0.37958	88	0.4778	96
A0A161ZTI0	RecT	Bacteria	79	0.62021	88	0.48021	72	0.79113	168	0.64651	120
A0A0A7I2H6	RedB	Bacteria	81	0.7216	88	0.59118	96	0.6754	136	0.84803	136
A0A2K5P2A8	RDM1	Eukaryota	77	0.6433	80	0.67774	80	0.38173	64	0.44881	80
A0A0D6B7Z4	ERF	Bacteria	76	0.70194	96	0.67302	96	0.38572	96	0.4827	96
A0A0Q9I3R7	RedB	Bacteria	82	0.69094	72	0.59663	80	0.66755	112	0.77653	112
A0A2E2D450	Rad59/52/22	Bacteria	92	0.94112	96	0.75016	96	0.36956	80	0.48546	88
A0A135UU64	Rad59/52/22	Eukaryota	74	0.82009	88	0.88084	112	0.36805	56	0.48886	88
A0A1N6K349	RecT	Bacteria	75	0.58207	64	0.52913	64	0.58288	104	0.66027	120
A0A5P2UGY0	Rad59/52/22	Eukaryota	80	0.65864	80	0.75578	96	0.34811	64	0.43666	80
A0A1S2ST90	ERF	Bacteria	70	0.70624	96	0.64289	104	0.36427	88	0.44684	96
A0A1H1UYP0	ERF	Bacteria	77	0.67991	88	0.69061	104	0.36754	88	0.47308	88
A0A1E7H2J5	RedB	Bacteria	74	0.70228	88	0.58316	96	0.68918	136	0.91039	144
A0A084A8X7	Rad59/52/22	Bacteria	85	0.90824	88	0.75522	96	0.35897	88	0.48723	88
A0A210QLA2	RDM1	Eukaryota	77	0.64997	80	0.69348	80	0.3876	56	0.45445	80
A0A291TA12	SAK3	Bacteria	80	0.75922	64	0.69411	88	0.39935	96	0.50503	96
A0A0H3C1C6	ERF	Bacteria	81	0.68412	88	0.63726	96	0.37857	88	0.46047	96
A0A0M3G317	RecT	Bacteria	81	0.63243	88	0.49809	72	0.82151	168	0.68266	128
A0A0V8EMI5	RecT	Bacteria	77	0.57747	72	0.52599	64	0.84081	168	0.73684	112
A0A242KYB3	ERF	Bacteria	83	0.73861	88	0.70103	104	0.38486	88	0.46749	88
A0A1V2W3F1	ERF	Bacteria	77	0.71169	88	0.69544	104	0.36873	96	0.50303	96
A0A2E2DWH6	SAK3	Bacteria	77	0.75407	80	0.69209	96	0.38641	88	0.4827	96
A0A1X2J2U7	Rad59/52/22	Eukaryota	89	0.8297	88	0.85899	104	0.37706	64	0.4834	80
A0A162D0W2	RecT	Bacteria	88	0.33848	48	0.31792	56	0.43302	96	0.47519	80
A0A0A7KJL1	Rad59/52/22	Bacteria	86	0.81472	88	0.78332	96	0.36788	88	0.48347	88
A0A1S2U9T9	RecT	Bacteria	78	0.67661	88	0.57655	88	0.80003	168	0.76393	128
A0A1C2DS28	ERF	Bacteria	85	0.66985	88	0.66412	104	0.3784	88	0.45982	96
A0A1H1XHI4	RedB	Bacteria	75	0.33128	64	0.57343	56	0.66495	120	0.84773	136
A0A210VRD2	RecT	Bacteria	74	0.60987	64	0.51116	64	0.93176	176	0.72323	128
A0A0V8ET09	Rad59/52/22	Bacteria	85	0.91405	88	0.75196	96	0.36203	88	0.48985	88
A0A0H3C2H4	ERF	Bacteria	77	0.60742	88	0.61909	104	0.36838	88	0.41565	96
A0A662YXJ7	RDM1	Eukaryota	79	0.64643	80	0.68647	88	0.38777	64	0.4645	80
A0A135YRE1	ERF	Bacteria	81	0.68783	88	0.63982	96	0.3712	88	0.45538	96
A0A084EGW7	RecT	Bacteria	78	0.6346	88	0.55638	80	0.86743	168	0.77769	128
B9WGI6	Rad59/52/22	Eukaryota	79	0.64408	80	0.74789	88	0.34133	64	0.43698	72
A0A242L0N0	RecT	Bacteria	73	0.58178	88	0.4874	72	0.83446	168	0.67545	128
A0A1J0Z008	RecT	Bacteria	75	0.60156	88	0.47274	96	0.7742	168	0.62513	120
A0A1V2ZD45	RedB	Bacteria	78	0.69049	88	0.56542	96	0.67225	128	0.85617	136
A0A0A7KKF2	Rad59/52/22	Bacteria	85	0.81948	88	0.77291	96	0.37142	88	0.48839	88
A0A2K5P2F6	RDM1	Eukaryota	83	0.27685	48	0.26882	48	0.20711	56	0.24146	56
A0A162D566	ERF	Bacteria	85	0.66504	88	0.71282	104	0.36068	56	0.44844	88
A0A0Q9Y265	SAK3	Bacteria	91	0.73994	80	0.69059	96	0.39507	96	0.48789	96
A0A1X2Z174	RedB	Bacteria	80	0.72101	88	0.59053	96	0.67082	136	0.84955	136
A0A0D6E0A8	ERF	Bacteria	80	0.71404	88	0.65426	104	0.36401	88	0.42519	96
A0A2E2GGV1	RecT	Bacteria	85	0.57251	88	0.48949	72	0.86411	168	0.69802	128
A0A0V8HNC3	RecT	Bacteria	77	0.56274	88	0.47523	88	0.78613	168	0.64522	128
A0A1E7IJE6	ERF	Bacteria	84	0.61555	80	0.56881	88	0.35914	88	0.41121	80
A0A0H3C315	ERF	Bacteria	76	0.6163	88	0.62055	80	0.34346	88	0.44254	96
A0A015W4C7	ERF	Bacteria	83	0.69372	88	0.70654	104	0.36306	56	0.45689	88
A0A1H2B117	ERF	Bacteria	81	0.69165	88	0.67849	104	0.37407	88	0.46986	88
A0A135YS15	RecT	Bacteria	80	0.59692	88	0.49984	64	0.83925	168	0.73294	128
A0A292RW98	RecT	Bacteria	79	0.62137	88	0.48879	64	0.86121	176	0.706	128
A0A1S2V3I9	RedB	Bacteria	89	0.61484	88	0.5733	88	0.58627	128	0.74266	128
A0A084EYU9	SAK3	Bacteria	84	0.74327	88	0.73469	104	0.37153	80	0.47	96
A0A210W7U7	RecT	Bacteria	73	0.61378	88	0.47305	80	0.82228	168	0.68553	128
A0A1N6WF85	RecT	Bacteria	74	0.62569	88	0.53108	80	0.85613	168	0.72902	128
A0A242L2E8	SAK3	Bacteria	90	0.74009	80	0.69504	96	0.39474	88	0.48595	104
A0A1J0Z0A8	ERF	Bacteria	80	0.62821	88	0.64137	104	0.23104	56	0.45143	96
A0A665WML8	RDM1	Eukaryota	80	0.64541	72	0.68703	80	0.38921	64	0.46206	80
A0A0R0M1V0	Rad59/52/22	Eukaryota	87	0.81797	88	0.87985	104	0.37081	64	0.4739	80
A0A1V3INR1	RecT	Bacteria	81	0.6513	88	0.53657	72	0.86396	168	0.73714	128
A0A162G6E7	RecT	Bacteria	78	0.59282	88	0.52947	80	0.86405	168	0.73429	128
A0A0A7KTM3	RedB	Bacteria	82	0.70164	88	0.59496	96	0.62189	80	0.70344	128
A0A2E2HGE2	ERF	Bacteria	82	0.6682	88	0.6171	96	0.36306	88	0.44049	88
A0A0V8JPF1	RecT	Bacteria	78	0.68824	88	0.54936	80	0.78658	160	0.83926	128
A0A0H3C3B4	ERF	Bacteria	76	0.61289	88	0.62461	80	0.34464	88	0.42525	96
A0A1S2VZQ1	RedB	Bacteria	84	0.72322	88	0.56155	96	0.67636	136	0.85241	136
A0A1N6WRQ2	RecT	Bacteria	87	0.59043	88	0.51561	80	0.86664	168	0.71085	128
A0A1E7W689	RecT	Bacteria	80	0.60049	64	0.54521	88	0.58249	128	0.6514	128
A0A1H2EQ72	RecT	Bacteria	73	0.61008	88	0.47047	72	0.8157	176	0.67804	136
A0A1C2JA39	ERF	Bacteria	79	0.64972	80	0.57284	80	0.35866	80	0.43371	80
A0A015YH70	RedB	Bacteria	77	0.68123	88	0.58083	96	0.65171	136	0.94489	144
A0A135ZEP0	SAK3	Bacteria	88	0.73824	80	0.70534	96	0.39595	88	0.48857	104
A0A212APV4	ERF	Bacteria	77	0.63129	88	0.61592	96	0.36481	88	0.43967	88
A0A1J0Z151	RecT	Bacteria	76	0.52899	72	0.45842	56	0.52298	112	0.48186	80
A0A193LR88	RedB	Bacteria	86	0.64378	88	0.58688	80	0.62889	120	0.76064	120
A0A1X2ZGM8	ERF	Bacteria	79	0.67308	88	0.62034	88	0.37803	80	0.45455	88
A0A2K5S5S6	RDM1	Eukaryota	70	0.49277	56	0.54696	64	0.29603	56	0.34832	64
A0A1V3J8M9	RedB	Bacteria	81	0.61487	88	0.57178	72	0.62928	136	0.75718	128
A0A0A7KTR5	RedB	Bacteria	82	0.70966	88	0.60339	96	0.623	80	0.70905	128
A0A242LDX2	ERF	Bacteria	78	0.73571	88	0.68716	104	0.36115	88	0.46771	96
A0A1N6XD34	RecT	Bacteria	82	0.58347	88	0.45501	88	0.76156	168	0.62879	128
A0A1H2ESL0	ERF	Bacteria	80	0.69383	88	0.67527	104	0.38409	88	0.46995	88
A0A1E7YQ87	RedB	Bacteria	80	0.74742	88	0.62838	96	0.62148	80	0.72599	128
A0A0V8SAP0	RedB	Bacteria	87	0.63413	88	0.61225	80	0.63343	112	0.75577	128
A0A1C3EL83	RecT	Bacteria	80	0.5966	88	0.53038	96	0.58051	104	0.66146	128
A0A0H3CHT7	RedB	Bacteria	87	0.72323	88	0.61977	96	0.61799	80	0.71129	128
A0A136JLL4	ERF	Bacteria	79	0.68985	88	0.62871	104	0.36497	88	0.44362	96
A0A1S2Y1Q4	Rad59/52/22	Eukaryota	75	0.80075	88	0.84372	104	0.37285	80	0.47338	96
A0A2K5S5T9	RDM1	Eukaryota	73	0.27525	48	0.28331	48	0.22413	56	0.26165	56
A0A1V3JPF5	RecT	Bacteria	85	0.64451	80	0.51523	88	0.79076	168	0.65119	120
C3Z662	RDM1	Eukaryota	83	0.48693	56	0.52683	64	0.29445	64	0.35439	64
A0A084INR8	RedB	Bacteria	81	0.60957	88	0.60446	80	0.61785	112	0.74404	128
A0A1X2ZJR6	RedB	Bacteria	81	0.7197	88	0.59007	96	0.67113	136	0.84847	136
A0A0A7KTT7	RecT	Bacteria	75	0.57961	88	0.5203	96	0.58297	128	0.66556	128
A0A667ITB4	RDM1	Eukaryota	80	0.64232	80	0.67815	80	0.382	64	0.44937	80
A0A0R1H9V7	SAK3	Bacteria	87	0.73948	80	0.69869	96	0.39432	88	0.49123	104
A0A242NK82	RedB	Bacteria	84	0.62088	88	0.57115	88	0.59179	128	0.73187	120
A0A0M4D009	ERF	Bacteria	84	0.64224	88	0.71039	104	0.36133	56	0.43324	88
A0A2E2KJE4	RedB	Bacteria	87	0.70981	88	0.60517	96	0.6192	80	0.70906	128
A0A1N7AEZ6	RecT	Bacteria	75	0.59241	72	0.5406	96	0.57524	128	0.63304	120
A0A1E7Z0N7	ERF	Bacteria	78	0.6788	88	0.64797	104	0.35523	88	0.46422	96
A0A1C3H402	RecT	Bacteria	87	0.62642	88	0.56324	80	0.64782	136	0.78595	128
A0A1H2K9V2	RecT	Bacteria	79	0.74697	88	0.53741	96	0.6826	136	0.83538	136
A0A1S3FRG0	Rad59/52/22	Eukaryota	72	0.81629	88	0.86084	104	0.37325	64	0.47199	80
A0A136K8K1	Rad59/52/22	Bacteria	82	0.79321	88	0.81333	96	0.35458	72	0.46888	88
A0A077ZI46	ERF	Eukaryota	76	0.41935	56	0.41889	48	0.29759	64	0.34693	56
A0A671WHT1	RDM1	Eukaryota	80	0.64453	72	0.6866	80	0.38238	64	0.45588	80
A0A292SAZ9	SAK3	Bacteria	88	0.74654	88	0.72326	104	0.40173	104	0.49089	104
A0A1X3A1Y0	RedB	Bacteria	80	0.72321	88	0.59009	96	0.67716	136	0.84735	136
A0A0D6MP47	RedB	Bacteria	85	0.72244	88	0.60362	96	0.61719	80	0.71355	128
A0A0R1IYM1	RecT	Bacteria	77	0.60899	88	0.51288	80	0.84812	176	0.71531	128
A0A242PEX9	SAK3	Bacteria	89	0.73478	88	0.72128	104	0.36951	80	0.46597	96
A0A1V3JRI7	RecT	Bacteria	83	0.65014	88	0.57222	88	0.63165	128	0.74911	120
A0A162PIM8	Rad59/52/22	Eukaryota	90	0.82131	88	0.84521	104	0.37347	64	0.47797	88
A0A0M4DAD3	RecT	Bacteria	77	0.63127	64	0.55126	72	0.89263	168	0.77172	136
A0A1N7BZ24	RedB	Bacteria	80	0.66409	88	0.57471	96	0.73485	152	0.82222	128
A0A1E7Z2Q7	RecT	Bacteria	87	0.56467	88	0.46064	88	0.82318	168	0.65873	128
A0A0A7PBP6	RecT	Bacteria	81	0.64182	88	0.58053	80	0.63373	144	0.792	128
A0A2K5V5I5	RDM1	Eukaryota	77	0.27513	48	0.28195	48	0.21782	56	0.24472	48
A0A1J0Z2H9	RecT	Bacteria	73	0.60326	88	0.47849	96	0.78025	168	0.62828	120
A0A1C3K1B8	RecT	Bacteria	85	0.57188	88	0.49272	64	0.86637	168	0.70027	128
A0A1S3FS05	Rad59/52/22	Eukaryota	71	0.82799	88	0.86184	104	0.37397	64	0.47425	80
A0A0V9GUX9	RedB	Bacteria	87	0.64403	88	0.58876	88	0.61546	120	0.74641	120
A0A2E2L566	RecT	Bacteria	79	0.63714	88	0.51015	64	0.89209	176	0.71677	136
A0A016QJM1	Rad59/52/22	Bacteria	86	0.80282	88	0.79061	96	0.36443	88	0.48156	88
A0A0D6NLF0	RecT	Bacteria	86	0.63628	80	0.55804	88	0.58548	128	0.66992	120
A0A136P5W6	RecT	Bacteria	71	0.61342	88	0.5262	80	0.91519	168	0.70955	128
A0A084SLK5	RedB	Bacteria	72	0.67695	88	0.56136	80	0.74614	152	0.80562	128
A0A1H2SG32	RecT	Bacteria	79	0.63193	88	0.52435	64	0.84841	176	0.73458	128
A0A0R1JG81	ERF	Bacteria	72	0.69674	88	0.6558	104	0.36637	88	0.4306	88
C4YGV3	Rad59/52/22	Eukaryota	76	0.64738	80	0.75202	88	0.34326	64	0.43592	72
A0A242VXZ2	ERF	Bacteria	78	0.67861	88	0.64638	104	0.36545	88	0.46326	88
A0A0M4L1S2	RecT	Bacteria	78	0.57616	80	0.52844	96	0.57371	112	0.63567	120
A0A162QFV1	RecT	Bacteria	79	0.55712	88	0.46598	72	0.82239	168	0.67344	128
A0A1V3K7W7	SAK3	Bacteria	84	0.74406	88	0.73783	104	0.3733	80	0.47105	96
A0A2K5V5Q8	RDM1	Eukaryota	70	0.48655	56	0.48187	64	0.30581	56	0.35765	64
A0A1N7CQ37	RecT	Bacteria	79	0.6072	88	0.55283	96	0.58298	128	0.65808	128
A0A1J0Z3E3	RecT	Bacteria	75	0.60258	88	0.47226	96	0.77442	168	0.62529	120
A0A1E7Z3F6	RecT	Bacteria	83	0.62804	88	0.48259	72	0.89783	168	0.71995	128
A0A0H3FXM9	RecT	Bacteria	81	0.57265	56	0.51651	80	0.56586	96	0.63404	128
A0A136PY24	ERF	Bacteria	81	0.63628	88	0.67745	104	0.38083	56	0.43603	88
A0A016QR72	Rad59/52/22	Bacteria	85	0.81176	88	0.78935	96	0.3684	88	0.48488	88
A0A2E2MY86	RecT	Bacteria	89	0.57473	88	0.49226	64	0.86723	168	0.69746	128
A0A212IP09	RecT	Bacteria	82	0.62266	88	0.52564	96	0.58447	104	0.65222	128
A0A1C3SHH7	RecT	Bacteria	80	0.56442	88	0.47048	88	0.7813	168	0.63956	128
A0A194S4Z2	Rad59/52/22	Eukaryota	90	0.81528	88	0.86889	104	0.3724	64	0.47833	80
A0A242WF61	ERF	Bacteria	81	0.62746	88	0.66171	104	0.35085	64	0.42185	88
A0A2D1LR99	RedB	Bacteria	85	0.64572	88	0.57832	80	0.64446	136	0.78919	128
A0A0R1JKP3	RedB	Bacteria	76	0.69246	88	0.5803	96	0.65732	136	0.94978	144
A0A0M4LFD1	ERF	Bacteria	84	0.68324	88	0.6785	104	0.36306	88	0.45788	88
A0A0D6PDT1	ERF	Bacteria	73	0.62098	88	0.57996	96	0.369	88	0.44592	96
A0A084UBN9	RecT	Bacteria	70	0.60828	88	0.52091	80	0.87245	168	0.74712	128
A0A1H2YHP3	ERF	Bacteria	83	0.56284	72	0.61881	80	0.33469	64	0.38016	72
A0A292STF5	ERF	Bacteria	85	0.6541	88	0.66787	104	0.36875	88	0.45223	88
A0A1X3G791	ERF	Bacteria	74	0.67993	96	0.65065	104	0.36349	88	0.45772	96
A0A1V3L3Z5	RecT	Bacteria	81	0.65576	88	0.54186	64	0.86318	168	0.74201	128
A0A1E7Z3N4	RedB	Bacteria	81	0.74505	88	0.61647	96	0.62103	80	0.72383	128
A0A1J1CUR6	RecT	Bacteria	75	0.48826	88	0.46885	80	0.85455	168	0.7013	128
A0A0H3FYA3	RedB	Bacteria	86	0.72257	88	0.61889	96	0.61934	80	0.71012	128
A0A1N7GHG5	Rad59/52/22	Bacteria	81	0.93049	88	0.76153	96	0.37442	88	0.48844	88
A0A136Q8F3	ERF	Bacteria	74	0.29015	48	0.25513	40	0.18932	48	0.21773	40
A0A2D1LS36	RedB	Bacteria	85	0.64857	88	0.57749	80	0.64782	136	0.79323	128
A0A212J4G5	ERF	Bacteria	86	0.6638	88	0.69513	104	0.33541	64	0.44056	96
A0A0M4M3B1	ERF	Bacteria	83	0.68857	88	0.71233	104	0.386	96	0.47212	96
A0A292SUJ4	RecT	Bacteria	83	0.64077	72	0.49022	64	0.85178	176	0.7015	136
A0A0V9JZ06	RecT	Bacteria	88	0.5705	88	0.46543	88	0.82392	168	0.66344	128
A0A1C3SPM8	RecT	Bacteria	78	0.59635	88	0.49911	64	0.68763	136	0.61928	112
A0A016QS73	RedB	Bacteria	80	0.71425	88	0.59389	96	0.66437	136	0.87045	136
A0A0D6XRL5	ERF	Bacteria	86	0.68651	88	0.63596	104	0.36602	88	0.4512	96
A0A084XUM2	RecT	Bacteria	76	0.56887	88	0.53692	88	0.58178	136	0.63517	120
A0A163ABL7	RecT	Bacteria	83	0.6047	88	0.49977	88	0.78956	168	0.67417	128
A0A243BE33	RecT	Bacteria	79	0.67173	88	0.549	80	0.78025	160	0.82807	128
A0A1H3B8G7	RedB	Bacteria	78	0.72343	88	0.59779	96	0.60976	80	0.71464	128
A0A1X3GTT6	ERF	Bacteria	74	0.68392	96	0.65646	104	0.36578	96	0.4611	96
A0A0R1KA67	RecT	Bacteria	75	0.62256	88	0.50336	72	0.81808	160	0.68325	128
C8Z4L0	Rad59/52/22	Eukaryota	76	0.66537	80	0.75707	96	0.28359	64	0.44613	88
A0A1V3RFF3	RedB	Bacteria	82	0.69135	88	0.60104	104	0.65235	112	0.78669	128
A0A1E8E4X7	RecT	Bacteria	81	0.58038	88	0.52669	96	0.56665	128	0.63689	128
A0A1J1EHJ0	Rad59/52/22	Bacteria	90	0.81072	88	0.78605	96	0.34317	72	0.46049	88
A0A0H3GJR7	RecT	Bacteria	77	0.61293	88	0.52713	64	0.83534	168	0.73303	128
A0A1N7IB14	Rad59/52/22	Bacteria	82	0.93741	96	0.72041	96	0.36528	88	0.47077	88
A0A1C3T282	RecT	Bacteria	78	0.67122	88	0.5485	80	0.78435	160	0.83254	128
A0A2A1KAC9	SAK3	Bacteria	88	0.72478	80	0.71293	96	0.39098	96	0.48529	96
A0A2D1SUE4	RecT	Bacteria	79	0.58146	88	0.47862	88	0.84349	176	0.67702	128
A0A0V9LZX3	RecT	Bacteria	78	0.62065	88	0.49869	72	0.88866	168	0.72925	136
A0A084Y3J9	SAK3	Bacteria	77	0.7325	80	0.70432	96	0.37839	88	0.47248	96
A0A212J6S2	ERF	Bacteria	71	0.68641	88	0.64463	104	0.35896	88	0.43422	96
A0A1H3G1V4	RecT	Bacteria	76	0.60768	88	0.47243	72	0.78179	168	0.6513	128
A0A0D7AAP8	Rad59/52/22	Eukaryota	84	0.81751	88	0.85686	104	0.37348	64	0.48052	80
A0A243BRF8	Rad59/52/22	Bacteria	81	0.88803	88	0.78012	96	0.3663	88	0.47667	88
A0A1S3JKT9	RDM1	Eukaryota	74	0.65486	56	0.67125	64	0.3759	64	0.45231	64
A0A1X3IAN2	RecT	Bacteria	74	0.62016	88	0.50308	72	0.88004	168	0.71717	136
D4A823	RDM1	Eukaryota	78	0.64803	80	0.68471	80	0.3889	64	0.45213	80
A0A016QTJ5	ERF	Bacteria	78	0.67787	88	0.62614	104	0.37182	88	0.44132	88
A0A091V1N2	RDM1	Eukaryota	77	0.64589	80	0.6554	80	0.39259	64	0.45115	80
A0A0R1KF25	RedB	Bacteria	72	0.72161	88	0.60047	96	0.66864	136	0.96675	144
A0A2K6A1N8	RDM1	Eukaryota	77	0.64526	80	0.67516	80	0.38053	64	0.44919	80
A0A2E2WPV8	RecT	Bacteria	75	0.62059	88	0.52744	80	0.85074	168	0.74336	128
A0A1V3TWP4	RedB	Bacteria	82	0.63582	88	0.57326	88	0.60729	128	0.73774	120
A0A1J4WTV9	Rad59/52/22	Bacteria	78	0.79021	88	0.93603	112	0.36048	64	0.46027	80
A0A0H3JHA6	RedB	Bacteria	87	0.64818	88	0.58968	88	0.62057	120	0.75032	120
A0A212JMS7	ERF	Bacteria	77	0.67346	88	0.6475	104	0.35413	88	0.43257	96
A0A2A2B7K6	ERF	Bacteria	78	0.69894	96	0.66224	96	0.36545	96	0.48462	96
A0A1N7LG74	ERF	Bacteria	79	0.63742	56	0.66983	104	0.35347	64	0.43454	96
A0A2D2M5G8	RecT	Bacteria	82	0.6117	88	0.55513	96	0.57733	128	0.65074	128
A0A0D7BR57	Rad59/52/22	Eukaryota	88	0.83825	88	0.86005	104	0.3806	56	0.49032	88
A0A1H3IPV2	RecT	Bacteria	83	0.61299	88	0.55562	96	0.57657	128	0.6523	128
A0A1C3WTN6	ERF	Bacteria	71	0.68013	96	0.65383	104	0.36729	88	0.46014	96
E1BCP2	RDM1	Eukaryota	76	0.6404	80	0.67695	80	0.38355	64	0.44889	80
A0A0A8ES04	RedB	Bacteria	71	0.71234	88	0.58079	96	0.67711	136	0.82452	136
A0A163MUQ0	RecT	Bacteria	80	0.66078	88	0.53907	80	0.77488	160	0.81821	128
A0A085AR64	ERF	Bacteria	84	0.65036	88	0.71385	104	0.37346	56	0.45528	96
A0A2E2XBC1	RecT	Bacteria	77	0.56228	88	0.5051	64	0.82403	168	0.6964	128
A0A2K6A1R0	RDM1	Eukaryota	71	0.458	56	0.54133	64	0.32458	56	0.34961	64
A0A1V3Y198	ERF	Bacteria	79	0.73708	88	0.68178	104	0.36649	88	0.48641	96
A0A136QN54	ERF	Bacteria	84	0.70333	88	0.69251	104	0.38887	96	0.48387	88
A0A1E8W0F4	ERF	Bacteria	74	0.64481	96	0.60633	96	0.35129	88	0.4353	96
A0A212KED9	ERF	Bacteria	76	0.67622	88	0.63461	104	0.3583	88	0.43126	96
A0A1C3XHM3	Rad59/52/22	Bacteria	89	0.79103	88	0.86281	104	0.35542	64	0.4603	88
A0A0D7E6A7	RecT	Bacteria	79	0.58919	88	0.45354	88	0.76266	168	0.63688	128
A0A1N7QR82	RedB	Bacteria	79	0.61407	88	0.57025	72	0.60526	128	0.74365	120
A0A1S3THQ9	Rad59/52/22	Eukaryota	77	0.79962	88	0.83854	104	0.3796	80	0.4829	96
A0A0W0I1J1	RecT	Bacteria	75	0.6227	64	0.56427	72	0.57869	96	0.65083	96
A0A0R1LF17	ERF	Bacteria	75	0.68254	88	0.61766	104	0.36374	80	0.42049	88
A0A243IBB0	RecT	Bacteria	81	0.61532	88	0.50605	72	0.89936	168	0.73585	128
A0A0A8K5Y8	ERF	Bacteria	80	0.67082	88	0.67504	104	0.3694	80	0.46425	88
A0A195BXF6	Rad59/52/22	Eukaryota	71	0.6352	80	0.60107	88	0.35539	56	0.41011	80
A0A163RGB2	RecT	Bacteria	83	0.54985	88	0.52058	80	0.83835	168	0.67099	128
A0A137P4A6	Rad59/52/22	Eukaryota	81	0.81834	88	0.85532	104	0.36857	64	0.4802	88
A0A093QW26	RDM1	Eukaryota	76	0.6466	80	0.65644	80	0.39182	64	0.45048	80
A0A021X8E8	ERF	Bacteria	81	0.65127	88	0.68855	104	0.35835	80	0.4352	88
A0A1V4AMI5	ERF	Bacteria	72	0.67518	88	0.64206	104	0.36412	80	0.47005	96
A0A1H3M6T4	RecT	Bacteria	78	0.6181	56	0.51387	64	0.91085	176	0.72557	136
A0A0M5KSV8	ERF	Bacteria	87	0.42144	56	0.4651	56	0.32863	56	0.30232	56
A0A2A2EY30	ERF	Bacteria	79	0.68288	88	0.66932	96	0.37911	88	0.46677	88
A0A2D3LY08	RecT	Bacteria	73	0.59718	88	0.52029	80	0.87989	176	0.69541	128
A0A212KT93	RedB	Bacteria	84	0.72287	88	0.62041	96	0.63463	128	0.80151	128
A0A1C4A4R7	RecT	Bacteria	84	0.61399	88	0.50038	72	0.89458	168	0.71809	128
A0A137P4J8	Rad59/52/22	Eukaryota	87	0.82785	88	0.84765	104	0.37224	64	0.48637	80
A0A1N7ST24	ERF	Bacteria	86	0.67009	88	0.71851	104	0.3647	56	0.44938	88
A0A243IBF5	SAK3	Bacteria	92	0.72485	80	0.70123	96	0.37662	88	0.46791	96
A0A195CQL2	Rad59/52/22	Eukaryota	70	0.56035	80	0.57458	88	0.2857	56	0.4026	80
A0A2K6DC46	RDM1	Eukaryota	77	0.64453	80	0.67795	80	0.38543	64	0.44816	80
E3TE03	RDM1	Eukaryota	81	0.65109	72	0.69652	88	0.39037	80	0.46083	80
A0A2E3EMB6	RecT	Bacteria	85	0.74764	96	0.624	104	0.60625	80	0.73106	128
A0A164FSS1	SAK3	Bacteria	90	0.72575	80	0.69924	96	0.37863	88	0.47069	96
A0A085V3U3	ERF	Bacteria	84	0.70409	88	0.69584	104	0.38784	96	0.48343	88
A0A1V4HWY4	ERF	Bacteria	71	0.66795	96	0.63865	104	0.36435	88	0.45424	96
A0A022N7D8	RecT	Bacteria	73	0.56295	88	0.48925	72	0.83452	168	0.67289	128
A0A0W0LN32	RecT	Bacteria	77	0.61791	64	0.55989	72	0.5744	96	0.65321	120
A0A1E9C3P3	RecT	Bacteria	79	0.60189	80	0.50997	64	0.91553	176	0.71833	128
A0A1X3K0H8	Rad59/52/22	Bacteria	87	0.89373	88	0.77467	96	0.36788	88	0.4854	88
A0A1J5IM24	RecT	Bacteria	83	0.61832	88	0.53037	80	0.85832	168	0.72664	136
A0A1H3N9W6	RecT	Bacteria	74	0.61363	64	0.51368	64	0.93498	176	0.72418	128
A0A0M5N8U4	ERF	Bacteria	86	0.62999	88	0.66555	104	0.35308	56	0.42665	88
A0A2A2GQE5	SAK3	Bacteria	78	0.73843	80	0.736	104	0.37157	80	0.46504	96
A0A2D3M0U7	SAK3	Bacteria	86	0.7477	80	0.6857	96	0.39439	88	0.48787	96
A0A1C4BP78	RecT	Bacteria	84	0.63842	88	0.54174	80	0.85828	168	0.74501	128
A0A137PLV8	ERF	Bacteria	81	0.65955	88	0.61622	96	0.35195	80	0.40533	88
A0A1N7UJ47	RecT	Bacteria	75	0.61519	88	0.53789	96	0.57698	128	0.66354	128
A0A0D7WTZ2	RecT	Bacteria	78	0.66719	88	0.5417	80	0.78906	160	0.82517	128
A0A243IEF7	SAK3	Bacteria	90	0.72669	80	0.69948	96	0.37464	88	0.46963	96
A0A164HF33	ERF	Bacteria	81	0.64803	88	0.68933	104	0.35254	56	0.43503	80
A0A1C4C117	RecT	Bacteria	76	0.60324	88	0.50872	72	0.8568	168	0.68705	128
A0A2E3GB04	SAK3	Bacteria	72	0.73637	80	0.73966	96	0.39267	96	0.48911	104
A0A2D3P489	ERF	Bacteria	84	0.7293	88	0.68877	104	0.39143	88	0.4788	88
A0A0M6ZWS5	RecT	Bacteria	76	0.56862	80	0.50091	72	0.58513	128	0.63101	120
A0A085W8L1	RedB	Bacteria	74	0.6713	88	0.55819	80	0.74485	152	0.80345	128
A0A1H3TVF0	ERF	Bacteria	80	0.71016	88	0.69589	104	0.40189	96	0.50699	96
A0A0R1M731	ERF	Bacteria	72	0.70973	96	0.63678	104	0.35384	88	0.47078	96
A0A1V4IJR1	RecT	Bacteria	80	0.54694	88	0.47699	64	0.83182	168	0.67583	136
A0A0W0WCC6	RecT	Bacteria	80	0.59335	80	0.54392	80	0.56317	120	0.65898	120
A0A096P3Y5	RDM1	Eukaryota	77	0.64352	80	0.67886	80	0.38245	64	0.44525	80
A0A212L293	RecT	Bacteria	71	0.56173	88	0.52035	88	0.58537	136	0.64022	120
A0A0D8L3W7	RecT	Bacteria	92	0.40148	64	0.36383	56	0.6663	128	0.55956	96
A0A244CDM2	ERF	Bacteria	70	0.66053	88	0.69463	104	0.36363	56	0.45642	88
A0A1X3L793	ERF	Bacteria	86	0.73075	88	0.68657	104	0.38002	88	0.45979	96
A0A2E3GZI5	ERF	Bacteria	78	0.70054	96	0.66642	96	0.38863	96	0.47669	88
F1QXE3	Rad59/52/22	Eukaryota	70	0.82236	88	0.84957	104	0.37632	64	0.47827	80
A0A0A8RDL4	ERF	Bacteria	81	0.65302	88	0.62408	104	0.36377	88	0.4487	96
A0A1V4JQ57	RDM1	Eukaryota	70	0.48615	56	0.53461	72	0.27437	56	0.3292	64
A0A1H3UK95	ERF	Bacteria	79	0.65432	96	0.56942	88	0.38464	96	0.46488	88
A0A139AJT7	Rad59/52/22	Eukaryota	85	0.81672	88	0.87575	104	0.36504	64	0.47313	80
A0A0H3KEC1	RecT	Bacteria	81	0.63408	88	0.49814	80	0.8674	176	0.68037	128
A0A0W1B3J5	RecT	Bacteria	79	0.56182	88	0.51735	80	0.82614	168	0.6537	128
A0A0R1MB97	RedB	Bacteria	73	0.70876	88	0.59217	96	0.66286	136	0.96309	144
A0A022NF10	SAK3	Bacteria	88	0.73793	80	0.68875	96	0.39652	96	0.48744	104
A0A2D3PA24	ERF	Bacteria	86	0.72832	88	0.68789	104	0.36688	88	0.48473	96
A0A212LQW0	RecT	Bacteria	74	0.62537	88	0.49222	72	0.79505	168	0.68756	128
A0A1E9JNT9	ERF	Bacteria	81	0.66233	88	0.67511	104	0.37438	88	0.46207	88
A0A164K7J7	RecT	Bacteria	82	0.59616	88	0.53745	96	0.83129	168	0.74643	128
A0A1S3ZCF6	Rad59/52/22	Eukaryota	75	0.80895	88	0.84379	104	0.37083	80	0.48657	96
A0A196MC07	RecT	Bacteria	78	0.63704	88	0.55761	80	0.87124	168	0.77795	128
A0A0M8KPU4	ERF	Bacteria	85	0.67398	88	0.72275	104	0.33904	56	0.43828	80
A0A086H4F1	ERF	Bacteria	80	0.65945	88	0.69768	104	0.35508	56	0.44128	88
A0A1X3LM47	RecT	Bacteria	87	0.57059	88	0.46443	88	0.83134	168	0.6646	128
A0A0A8RLC9	ERF	Bacteria	86	0.68741	88	0.67182	96	0.3868	96	0.45913	88
A0A2E3JPU3	Rad59/52/22	Bacteria	91	0.76058	88	0.79495	104	0.38292	88	0.48111	96
A0A1H3W3G4	RecT	Bacteria	78	0.63718	88	0.53163	80	0.83163	168	0.73388	128
A0A164LDC5	RecT	Bacteria	87	0.59692	88	0.53873	96	0.84121	168	0.74346	128
A0A139BPC7	RecT	Bacteria	89	0.44265	48	0.37585	56	0.80234	144	0.61951	104
A0A1C4C937	RecT	Bacteria	77	0.61356	88	0.515	80	0.91266	176	0.73983	128
A0A1J5VTH5	ERF	Bacteria	76	0.65206	88	0.6648	104	0.35102	56	0.44274	88
A0A212LXU2	RecT	Bacteria	76	0.65255	88	0.55045	80	0.73856	152	0.78714	128
A0A0R1MY94	ERF	Bacteria	73	0.63442	88	0.67722	104	0.36727	56	0.45883	96
A0A244E850	RedB	Bacteria	83	0.74478	88	0.61904	96	0.63183	80	0.72242	128
A0A196PAU3	RecT	Bacteria	78	0.60428	88	0.52892	88	0.57859	88	0.62758	120
A0A2K6FEY4	Rad59/52/22	Eukaryota	73	0.81872	88	0.85911	104	0.37281	64	0.47448	80
A0A139C608	ERF	Bacteria	83	0.68703	88	0.67277	96	0.37049	88	0.46878	88
A0A2A2HEI6	ERF	Archaea	76	0.65723	88	0.64133	96	0.3585	88	0.44122	88
A0A1V4M4J4	ERF	Bacteria	75	0.5786	88	0.62891	96	0.28705	64	0.41548	88
A0A246BFR8	Rad59/52/22	Bacteria	86	0.80151	88	0.80021	96	0.35774	88	0.47307	88
A0A023CIU9	RecT	Bacteria	76	0.68781	88	0.55604	80	0.7758	160	0.84342	128
A0A0H3MHI7	RedB	Bacteria	86	0.65015	88	0.59157	80	0.62368	120	0.75746	120
A0A2E3KS79	RecT	Bacteria	85	0.60285	80	0.54251	88	0.57864	120	0.66151	120
A0A0R1MZF8	RecT	Bacteria	76	0.58273	88	0.52987	80	0.84428	176	0.74776	128
A0A086IZM0	Rad59/52/22	Eukaryota	80	0.82755	88	0.85374	104	0.3774	64	0.48575	80
A0A1H4BYI1	RecT	Bacteria	80	0.61921	88	0.50979	72	0.90848	168	0.72583	128
A0A0D9R1L6	RDM1	Eukaryota	73	0.64049	80	0.64873	80	0.3814	64	0.44208	80
A0A1C4DMS6	ERF	Bacteria	82	0.67872	88	0.66912	96	0.3791	96	0.46033	88
A0A212LYF6	ERF	Bacteria	82	0.67887	88	0.71456	104	0.34192	56	0.45889	88
A0A1J5X9V4	Rad59/52/22	Eukaryota	85	0.81868	88	0.84575	104	0.37046	64	0.47768	72
A0A0A8L7V9	Rad59/52/22	Eukaryota	80	0.66429	80	0.75441	96	0.35056	64	0.44249	80
A0A1F0A520	RedB	Bacteria	81	0.69702	88	0.57378	96	0.66087	136	0.94232	144
A0A0M8RPZ1	RecT	Bacteria	85	0.6027	88	0.48018	72	0.78956	168	0.67445	128
A0A2K6FFN5	RDM1	Eukaryota	70	0.49015	56	0.47245	64	0.33039	56	0.36044	64
A0A2D4SIJ3	SAK3	Bacteria	81	0.70452	80	0.67815	96	0.38251	88	0.46719	96
A0A0E0TFW5	RecT	Bacteria	79	0.59492	88	0.50352	64	0.91407	168	0.71948	128
A0A2E3M3W5	RecT	Bacteria	86	0.60581	88	0.49523	72	0.79134	168	0.68124	128
A0A0R1NZ15	SAK3	Bacteria	86	0.76655	56	0.70937	56	0.40233	88	0.51029	112
A0A023CPI6	ERF	Bacteria	88	0.69967	88	0.65676	104	0.37177	88	0.43313	88
A0A1V4P8L5	ERF	Bacteria	83	0.60822	88	0.65141	104	0.33501	64	0.41443	88
A0A0H3MSX1	RedB	Bacteria	82	0.71919	88	0.61512	96	0.61942	80	0.70663	128
A0A1H4I2P8	RecT	Bacteria	78	0.53939	88	0.48854	80	0.75674	168	0.6387	120
A0A0W7X9T9	RecT	Bacteria	78	0.58095	80	0.5264	88	0.55229	112	0.60418	112
A0A2A2HMW9	RecT	Bacteria	86	0.6255	88	0.51113	80	0.85536	168	0.73267	136
A0A1J6WYP6	RecT	Bacteria	78	0.56555	88	0.47518	88	0.78944	168	0.64453	128
A0A197JP77	Rad59/52/22	Eukaryota	86	0.82092	88	0.85992	104	0.37125	64	0.47276	80
A0A1F0AU71	ERF	Bacteria	84	0.69504	88	0.64901	104	0.36676	88	0.46758	96
A0A164ZA41	RecT	Bacteria	79	0.5882	88	0.48003	88	0.80471	168	0.65901	128
A0A086MIF4	ERF	Bacteria	82	0.72073	88	0.68798	104	0.39189	96	0.48841	88
A0A212Q8X7	ERF	Bacteria	71	0.67461	96	0.65821	104	0.35929	88	0.4564	96
A0A246BHC3	Rad59/52/22	Bacteria	88	0.81996	88	0.78904	96	0.36964	88	0.48749	88
A0A0M9A2H3	Rad59/52/22	Eukaryota	72	0.53232	80	0.57626	88	0.35273	56	0.38341	80
A0A2K6FFP5	RDM1	Eukaryota	76	0.27643	48	0.27358	48	0.21288	56	0.25359	56
A0A139CW73	RecT	Bacteria	81	0.56864	88	0.51738	80	0.84164	168	0.68866	128
A0A2D4XE97	Rad59/52/22	Bacteria	91	0.76132	88	0.79928	104	0.37818	80	0.47939	96
A0A198GFB5	ERF	Bacteria	87	0.63768	88	0.71074	104	0.36725	56	0.44371	88
A0A246E3E7	RecT	Bacteria	87	0.27895	40	0.26101	40	0.21377	56	0.24521	48
A0A0R1P4V3	SAK3	Bacteria	86	0.77797	56	0.72836	56	0.4048	88	0.51254	104
A0A1C4IWI0	ERF	Bacteria	82	0.63136	88	0.68033	104	0.36051	56	0.43342	80
A0A165BT64	Rad59/52/22	Eukaryota	78	0.81729	88	0.8691	104	0.3711	64	0.47967	80
A0A1F0BU22	RedB	Bacteria	92	0.67859	88	0.59311	96	0.63267	136	0.94111	144
A0A212T8B6	RecT	Bacteria	85	0.69128	88	0.61233	96	0.62408	136	0.785	128
A0A2E3MWP8	ERF	Bacteria	77	0.65044	96	0.62586	80	0.3606	88	0.45971	96
A0A1J7C8C8	Rad59/52/22	Bacteria	90	0.87761	88	0.76928	96	0.3501	88	0.47554	88
A0A1H4LPU2	RecT	Bacteria	79	0.61139	88	0.55526	96	0.57811	128	0.64999	128
A0A1V4PD29	RecT	Bacteria	80	0.60013	88	0.49386	72	0.87863	168	0.70056	128
A0A2A2IKA8	ERF	Bacteria	84	0.6879	88	0.72092	104	0.34324	56	0.45483	88
A0A0M9AE29	Rad59/52/22	Bacteria	89	0.81107	88	0.78515	96	0.34233	72	0.45943	88
A0A2D4XPF0	ERF	Bacteria	80	0.69567	88	0.63598	104	0.37175	88	0.43324	96
A0A0E0VQN6	RecT	Bacteria	79	0.5789	88	0.52993	80	0.86243	168	0.71078	136
A0A1X3LXJ3	RecT	Bacteria	77	0.62086	88	0.50679	72	0.8827	168	0.72157	136
F7DL24	RDM1	Eukaryota	85	0.63623	80	0.68463	80	0.38568	64	0.44596	80
A0A246EIT0	Rad59/52/22	Bacteria	88	0.88985	96	0.76534	96	0.36682	88	0.47476	88
A0A0R1PFK0	RecT	Bacteria	72	0.60883	88	0.49575	72	0.81715	168	0.66445	128
A0A139D2L9	RedB	Bacteria	78	0.6651	88	0.57257	80	0.73637	152	0.82042	136
A0A0M9AFZ3	Rad59/52/22	Bacteria	87	0.693	64	0.53149	72	0.29151	64	0.33398	72
A0A1V4SRE2	RecT	Bacteria	80	0.60944	88	0.48982	64	0.78869	168	0.64932	128
A0A2E3PFY4	ERF	Bacteria	90	0.74537	88	0.70432	104	0.35563	88	0.45426	96
A0A2K6KLS8	RDM1	Eukaryota	77	0.64419	80	0.67613	80	0.38216	64	0.44907	80
A0A1F0CJ56	ERF	Bacteria	75	0.68572	88	0.63336	104	0.36846	88	0.4715	96
A0A024EMB4	RecT	Bacteria	77	0.60599	88	0.47149	88	0.78289	168	0.65157	120
A0A1J7CZ16	RedB	Bacteria	86	0.72013	88	0.62115	96	0.61868	80	0.70316	128
A0A1H4P436	ERF	Bacteria	81	0.71478	88	0.69199	104	0.39459	96	0.47818	88
A0A199YQS1	RedB	Bacteria	84	0.7102	88	0.60007	88	0.6603	136	0.95193	144
A0A165DB19	Rad59/52/22	Eukaryota	85	0.81875	88	0.86057	104	0.37383	64	0.48094	80
A0A212UIF3	Rad59/52/22	Bacteria	82	0.79233	88	0.8459	104	0.37017	56	0.45902	80
A0A1C4P5F6	RecT	Bacteria	71	0.7177	88	0.58274	96	0.67509	144	0.83045	136
A0A0B0HIS8	RecT	Bacteria	78	0.4435	64	0.45407	56	0.5814	104	0.49255	80
F7EKG5	RDM1	Eukaryota	78	0.64509	80	0.67959	80	0.38332	64	0.45032	80
A0A1X4JCZ0	RecT	Bacteria	72	0.58257	88	0.48082	72	0.83896	168	0.68013	128
A0A1H4RNH9	ERF	Bacteria	70	0.65998	96	0.6281	104	0.36087	88	0.44805	96
A0A1V4SW52	RecT	Bacteria	80	0.56171	88	0.45103	64	0.82784	168	0.67151	128
A0A2K6KM01	RDM1	Eukaryota	85	0.27666	48	0.28089	48	0.20761	56	0.24112	56
A0A165JYM4	Rad59/52/22	Eukaryota	90	0.82339	88	0.85929	104	0.37301	64	0.48275	80
A0A1F0FUJ4	RedB	Bacteria	75	0.68685	88	0.58925	96	0.65224	136	0.93999	144
A0A1J7D2I5	ERF	Bacteria	85	0.64633	88	0.70855	104	0.36739	56	0.44359	88
A0A2E3QUR2	RedB	Bacteria	76	0.72177	88	0.60314	88	0.64553	112	0.80013	128
A0A246I5G3	RedB	Bacteria	85	0.61857	88	0.57173	88	0.5902	128	0.73139	120
A0A2D4ZH72	RecT	Bacteria	87	0.66306	88	0.56309	88	0.84905	168	0.76933	144
A0A1A0HC14	Rad59/52/22	Eukaryota	86	0.66	80	0.759	88	0.35573	56	0.44022	72
A0A1P8DR40	RedB	Bacteria	78	0.65409	88	0.60525	96	0.65784	112	0.77219	128
A0A1X4JD28	SAK3	Bacteria	87	0.71423	64	0.69135	88	0.3874	96	0.47796	80
F7EKJ2	RDM1	Eukaryota	83	0.27515	48	0.28622	48	0.20715	56	0.24335	56
A0A0M9IVZ7	ERF	Bacteria	80	0.71712	88	0.70283	104	0.39926	96	0.50537	96
A0A1V4T0G2	RecT	Bacteria	87	0.61365	88	0.50978	72	0.91728	176	0.72697	128
A0A1J8HJV6	RecT	Bacteria	83	0.62613	88	0.47347	72	0.90322	168	0.72256	128
A0A0H3P1D9	RecT	Bacteria	84	0.58064	80	0.4817	88	0.86886	176	0.70234	128
A0A2E3R114	Rad59/52/22	Bacteria	78	0.90927	96	0.77328	96	0.36757	88	0.48825	88
A0A246JY17	ERF	Bacteria	84	0.64018	88	0.69098	104	0.37667	64	0.45664	96
A0A165NMQ2	RecT	Bacteria	83	0.55009	88	0.52272	80	0.84081	168	0.67178	128
A0A139JYF7	RecT	Bacteria	78	0.64995	88	0.60151	96	0.65548	136	0.78211	128
A0A2D5C9I0	Rad59/52/22	Bacteria	95	0.76258	88	0.79588	104	0.38021	80	0.47684	96
A0A1F0GHJ3	RedB	Bacteria	82	0.70497	88	0.60216	96	0.66604	136	0.93153	144
A0A0R1QKL8	ERF	Bacteria	72	0.72109	88	0.63132	104	0.36671	88	0.44674	88
A0A0X3AT04	ERF	Bacteria	75	0.6092	80	0.58985	88	0.33427	88	0.39047	80
A0A0B0HTB6	RecT	Bacteria	75	0.66925	88	0.54875	96	0.77464	160	0.81394	128
A0A1X4JP49	ERF	Bacteria	86	0.65535	88	0.60598	96	0.34708	88	0.39769	88
A0A087B4Z1	ERF	Bacteria	72	0.63962	80	0.59608	88	0.3871	88	0.44088	88
A0A2K6KM24	RDM1	Eukaryota	74	0.2753	48	0.27293	48	0.21468	56	0.2571	56
A0A1V4VWD3	RecT	Bacteria	75	0.60852	88	0.47543	88	0.8059	168	0.67195	120
A0A246L3E4	ERF	Bacteria	84	0.67717	88	0.67241	96	0.38617	96	0.47535	88
A0A165QU93	Rad59/52/22	Eukaryota	84	0.82226	88	0.86414	104	0.37354	64	0.48467	80
A0A1H4XWC1	RecT	Bacteria	88	0.66694	88	0.57995	96	0.72646	152	0.79737	136
A0A1A0XYG4	ERF	Bacteria	86	0.63455	88	0.66903	96	0.34942	56	0.4229	88
A0A2D5CBA9	ERF	Bacteria	83	0.71451	88	0.69919	104	0.3994	96	0.50596	96
A0A1J8PE01	ERF	Bacteria	83	0.68572	88	0.6737	96	0.37353	88	0.46867	88
A0A2E3R8S5	ERF	Bacteria	76	0.69005	88	0.63697	104	0.36359	88	0.4229	96
A0A1X4MDG1	RedB	Bacteria	77	0.6929	96	0.6052	96	0.6389	88	0.79019	128
A0A2A2PSJ1	ERF	Bacteria	81	0.71673	88	0.69378	96	0.39442	96	0.47823	88
A0A0X3Y2Z7	RecT	Bacteria	72	0.60029	88	0.51001	80	0.88378	176	0.69778	128
A0A1C4WWT2	ERF	Bacteria	72	0.65831	96	0.61587	96	0.36868	88	0.45047	88
A0A1F0UDV8	ERF	Bacteria	83	0.6552	88	0.65924	96	0.36354	80	0.44024	88
A0A087CSJ1	RecT	Bacteria	76	0.59137	88	0.50935	88	0.87874	168	0.72345	128
A0A0B0KTT9	ERF	Bacteria	77	0.74164	88	0.70051	104	0.38459	88	0.47518	96
A0A024LTG4	RedB	Bacteria	87	0.63008	88	0.57858	80	0.61585	136	0.76644	128
A0A6I9KZS4	RDM1	Eukaryota	78	0.64531	80	0.68895	80	0.38353	64	0.44283	80
A0A1P8EF27	ERF	Bacteria	71	0.73493	88	0.68438	104	0.3752	80	0.43583	96
A0A1V4VXJ0	RedB	Bacteria	72	0.71193	88	0.58896	80	0.63395	128	0.79577	128
A0A0N0CPY7	ERF	Bacteria	76	0.71184	88	0.64082	96	0.23868	88	0.47222	96
A0A1H4Y7R1	Rad59/52/22	Bacteria	86	0.79074	88	0.86391	104	0.36741	72	0.47017	72
A0A246Q114	ERF	Bacteria	72	0.69943	96	0.65961	96	0.3744	96	0.49682	96
A0A1A2N1E5	ERF	Bacteria	81	0.66387	88	0.68257	104	0.35592	56	0.43877	88
A0A1X4XY91	ERF	Bacteria	73	0.65999	88	0.67035	96	0.3692	88	0.47168	96
A0A087DAB6	RecT	Bacteria	80	0.63125	88	0.53004	80	0.89946	176	0.74037	128
A0A2A2T5R4	RedB	Bacteria	80	0.60978	88	0.59224	80	0.61872	112	0.74317	128
A0A165RLC4	RecT	Bacteria	77	0.58492	88	0.52116	80	0.86191	168	0.72359	128
A0A0B0SBL3	Rad59/52/22	Bacteria	94	0.87498	96	0.78445	104	0.35215	88	0.47079	96
A0A1F0YB90	RecT	Bacteria	74	0.60567	88	0.52242	80	0.84939	168	0.73778	128
A0A139KES3	ERF	Bacteria	83	0.63179	88	0.68286	104	0.36198	56	0.43929	88
A0A2D5DGM2	Rad59/52/22	Bacteria	77	0.85658	88	0.86846	112	0.38692	64	0.48525	72
A0A1P8EN87	ERF	Bacteria	76	0.68346	96	0.70992	104	0.29391	56	0.4616	96
A0A024QB91	SAK3	Bacteria	91	0.72302	88	0.68823	96	0.42665	88	0.48602	88
A0A6J0VVH1	RDM1	Eukaryota	75	0.64111	80	0.67721	80	0.38352	64	0.43948	80
A0A2K6Q1X7	RDM1	Eukaryota	70	0.48956	64	0.54514	64	0.3199	56	0.36187	64
A0A1V4X5F3	ERF	Bacteria	71	0.70651	88	0.68165	96	0.3859	88	0.49338	96
A0A2E4DZM3	Rad59/52/22	Bacteria	91	0.83005	96	0.78509	96	0.35191	80	0.46083	88
A0A1H4YDG8	Rad59/52/22	Bacteria	72	0.78858	88	0.86398	104	0.3715	72	0.47182	72
A0A0N0IPI7	Rad59/52/22	Bacteria	89	0.80997	88	0.78475	96	0.34181	72	0.45926	88
A0A1A3DAM7	RecT	Bacteria	79	0.70762	88	0.57973	96	0.65984	136	0.84991	136
A0A2A2TVY6	RedB	Bacteria	80	0.70454	88	0.59725	96	0.63478	144	0.92916	144
A0A165SA25	RedB	Bacteria	86	0.63238	88	0.5735	88	0.63959	128	0.75278	120
A0A0H3PTW3	RedB	Bacteria	86	0.64667	88	0.58168	80	0.52157	104	0.6602	104
A0A1F0ZPV8	RecT	Bacteria	74	0.60812	88	0.52414	80	0.85439	168	0.74218	128
A0A1C5KLW4	RecT	Bacteria	80	0.63025	72	0.53945	72	0.85045	168	0.74967	136
G0V5R6	Rad59/52/22	Eukaryota	78	0.67197	80	0.75368	96	0.35656	64	0.44987	80
A0A0B0SDD6	Rad59/52/22	Bacteria	91	0.80637	88	0.78443	96	0.34227	72	0.45878	88
A0A1X6MXT1	Rad59/52/22	Eukaryota	89	0.82216	88	0.85604	104	0.37591	64	0.48492	80
A0A0X7JNW9	RecT	Bacteria	81	0.5565	88	0.48064	88	0.74906	168	0.63078	128
A0A218PET1	ERF	Bacteria	73	0.60735	88	0.60678	88	0.30186	88	0.38171	96
A0A024QG78	RecT	Bacteria	82	0.59551	88	0.47374	88	0.7933	168	0.63758	128
A0A139KSZ6	RecT	Bacteria	77	0.54717	88	0.47806	88	0.82257	168	0.62084	128
A0A1P8JV22	ERF	Bacteria	89	0.70175	88	0.63459	104	0.37173	88	0.451	88
A0A2D5F764	ERF	Bacteria	72	0.68952	96	0.66171	96	0.39017	96	0.47637	96
A0A1J9VD41	ERF	Bacteria	80	0.67438	88	0.6436	104	0.36464	88	0.46116	88
A0A1H5F2R5	RecT	Bacteria	82	0.6081	56	0.54185	64	0.58015	96	0.65705	120
A0A1V5DJG3	RecT	Bacteria	76	0.6376	88	0.53205	80	0.87254	168	0.72611	128
A0A248THB8	RecT	Bacteria	77	0.59329	88	0.50241	72	0.85294	168	0.70813	128
A0A2E4I7A8	SAK3	Bacteria	71	0.77034	88	0.70947	104	0.3767	88	0.48358	104
A0A0N0IW16	Rad59/52/22	Bacteria	89	0.78901	88	0.92493	104	0.36991	72	0.47652	72
A0A1A3NMF2	RecT	Bacteria	78	0.70206	88	0.56591	96	0.66729	136	0.84899	136
A0A087KTS5	RecT	Bacteria	83	0.61544	80	0.50743	96	0.58339	128	0.65265	128
A0A2A2VAI4	ERF	Bacteria	72	0.68217	96	0.65516	104	0.36485	88	0.46114	96
A0A2K6Q1Y1	RDM1	Eukaryota	77	0.64411	80	0.67659	80	0.38271	64	0.44866	80
A0A1F1BZP3	ERF	Bacteria	84	0.63286	88	0.67016	104	0.3439	64	0.42985	88
A0A165SVV7	Rad59/52/22	Eukaryota	92	0.81451	88	0.86403	104	0.37424	64	0.47634	80
A0A0B1MZS6	RecT	Bacteria	81	0.58174	64	0.5245	80	0.5671	96	0.63277	128
A0A1P8JXJ6	RecT	Bacteria	83	0.58646	88	0.47017	80	0.74378	136	0.62189	120
A0A248X875	RecT	Bacteria	77	0.62942	88	0.53571	80	0.89624	176	0.7527	136
A0A0X8D3Z9	RecT	Bacteria	81	0.60486	88	0.5021	88	0.89692	168	0.71364	128
A0A0N0LT20	RedB	Bacteria	78	0.6657	88	0.59502	96	0.64521	80	0.76659	128
A0A6J3QQA8	RDM1	Eukaryota	78	0.6407	80	0.6821	80	0.38304	64	0.44244	80
A0A1A5ICB7	RedB	Bacteria	79	0.70588	72	0.62065	80	0.64413	112	0.79356	112
A0A1H5GAT1	RedB	Bacteria	84	0.73502	88	0.61382	96	0.61479	80	0.71565	128
A0A1V5FU89	ERF	Bacteria	90	0.66925	88	0.71909	104	0.35918	64	0.44847	88
A0A1J9WE29	Rad59/52/22	Bacteria	80	0.89649	96	0.77279	96	0.36584	88	0.48002	88
A0A2D5H4C5	SAK3	Bacteria	90	0.71666	80	0.71297	96	0.38644	88	0.47296	96
A0A2E4N368	SAK3	Bacteria	80	0.72805	80	0.71143	96	0.39362	80	0.47141	96
A0A2A3BVV2	ERF	Bacteria	83	0.70997	96	0.69442	104	0.3659	96	0.50077	96
A0A0E1ERT4	RecT	Bacteria	72	0.58896	88	0.52577	80	0.84039	168	0.73354	128
G0WAE4	Rad59/52/22	Eukaryota	70	0.55091	48	0.76171	56	0.28611	48	0.45408	48
A0A1C5M063	SAK3	Bacteria	81	0.77112	64	0.70479	88	0.39757	96	0.51209	96
A0A165T0L1	RecT	Bacteria	80	0.58849	88	0.4546	88	0.7595	168	0.63554	128
A0A0R1TZT6	RecT	Bacteria	70	0.61341	88	0.50652	88	0.83985	168	0.68448	128
A0A0B1NDT2	RecT	Bacteria	77	0.63213	88	0.48849	72	0.86625	168	0.68638	128
A0A218QVB6	ERF	Bacteria	78	0.65085	96	0.63583	104	0.34261	88	0.44906	88
A0A1F1C0U1	ERF	Bacteria	84	0.63297	88	0.66625	104	0.35961	64	0.41906	88
A0A248ZZR7	RedB	Bacteria	81	0.6192	88	0.57503	72	0.62018	136	0.76032	128
A0A1H5IK94	RedB	Bacteria	84	0.73712	88	0.61668	96	0.61754	80	0.71899	128
A0A0N0RSJ1	Rad59/52/22	Eukaryota	73	0.82269	88	0.86021	104	0.37177	64	0.48476	80
A0A1V5H3D7	Rad59/52/22	Bacteria	85	0.92215	88	0.75508	96	0.35936	88	0.47661	88
A0A2H4TZ04	RedB	Bacteria	85	0.69769	88	0.61148	96	0.55488	64	0.65405	112
A0A087QEQ5	ERF	Bacteria	75	0.71051	96	0.67407	96	0.35961	88	0.43096	96
A0A0X8D838	Rad59/52/22	Bacteria	90	0.81148	88	0.78539	96	0.34243	72	0.46086	88
A0A139L269	RecT	Bacteria	79	0.6284	88	0.5006	80	0.82238	168	0.66709	128
A0A2E4NLI1	ERF	Bacteria	85	0.67444	88	0.62257	104	0.36425	88	0.45647	88
A0A2D5IEK8	ERF	Bacteria	88	0.68819	88	0.63772	104	0.37341	88	0.44707	88
A0A1P8Q2K1	ERF	Bacteria	74	0.69617	88	0.66658	104	0.36789	80	0.42115	96
A0A0E1KWT9	RecT	Bacteria	84	0.5623	88	0.49246	80	0.83143	168	0.69078	128
A0A2A3F5A6	RecT	Bacteria	79	0.56915	88	0.51021	96	0.81214	168	0.71971	128
A0A0R1U5X7	RecT	Bacteria	76	0.62393	88	0.52352	88	0.83672	168	0.72652	128
A0A165U7X1	RedB	Bacteria	73	0.6383	88	0.58011	80	0.64606	144	0.80099	128
A0A1C5MD29	ERF	Bacteria	84	0.63127	88	0.63546	104	0.3624	88	0.44141	88
A0A1F1HCJ5	RecT	Bacteria	75	0.61464	80	0.51316	80	0.85432	168	0.72909	128
A0A1X7ABN4	ERF	Bacteria	80	0.65553	88	0.62175	104	0.36191	88	0.43806	96
A0A249DCX6	ERF	Bacteria	80	0.6993	88	0.66162	104	0.36276	80	0.43006	88
A0A1H5JG36	ERF	Bacteria	74	0.6879	96	0.65955	104	0.36612	88	0.45961	96
A0A1A6ALS1	RecT	Bacteria	71	0.62809	88	0.54521	80	0.81777	168	0.74335	128
A0A1V5HK17	ERF	Bacteria	83	0.68788	88	0.6951	104	0.36708	88	0.4442	88
A0A031I666	RecT	Bacteria	83	0.59242	80	0.52639	80	0.55452	112	0.62992	112
A0A0X8EYE0	ERF	Bacteria	81	0.71513	88	0.69016	104	0.3939	96	0.47766	88
A0A0N0VAR3	RecT	Bacteria	77	0.56697	88	0.47436	80	0.83221	168	0.67718	120
A0A1K1KNV1	ERF	Bacteria	79	0.73755	88	0.6964	104	0.38635	88	0.47008	96
A0A2E4P8E7	Rad59/52/22	Bacteria	81	0.95601	96	0.74387	96	0.37185	88	0.48879	88
A0A139MCQ0	RecT	Bacteria	78	0.60244	88	0.52962	80	0.84593	168	0.74038	128
A0A6P3EXL0	RDM1	Eukaryota	77	0.6447	80	0.67749	80	0.38708	64	0.44661	80
A0A2D5JGU8	RecT	Bacteria	75	0.6011	88	0.51159	96	0.56589	128	0.64655	128
A0A1P8Q4D7	ERF	Bacteria	74	0.61688	88	0.63134	96	0.37363	88	0.44678	96
A0A2A3HUY1	ERF	Bacteria	81	0.63944	88	0.68564	104	0.35575	56	0.4316	88
A0A1S6JGJ5	ERF	Bacteria	82	0.65281	88	0.69945	104	0.35591	56	0.4402	96
A0A165VS64	Rad59/52/22	Bacteria	92	0.77073	88	0.84558	104	0.37191	56	0.48075	64
A0A1X7C384	Rad59/52/22	Bacteria	73	0.92774	88	0.76162	96	0.36239	88	0.48308	88
A0A0N0VI09	ERF	Bacteria	80	0.67091	88	0.6798	104	0.36808	80	0.45286	88
A0A1H5WV96	Rad59/52/22	Bacteria	72	0.9349	96	0.72739	88	0.38472	72	0.48363	88
A0A249P9L8	RecT	Bacteria	77	0.57028	88	0.50239	72	0.58939	128	0.63759	120
A0A0R1UBY7	SAK3	Bacteria	80	0.77321	88	0.71442	104	0.40915	96	0.51681	104
A0A139MHF1	SAK3	Bacteria	91	0.72596	80	0.7056	96	0.38212	88	0.4626	88
A0A1V5HPN6	RecT	Bacteria	76	0.57998	88	0.50546	80	0.83862	168	0.69779	128
A0A1A6C365	RecT	Bacteria	85	0.60083	80	0.50481	64	0.89078	176	0.71018	128
A0A031INT2	RedB	Bacteria	85	0.74073	88	0.62131	96	0.61382	80	0.72005	128
A0A1P8Q4W5	ERF	Bacteria	74	0.61519	88	0.6207	80	0.38529	88	0.4434	88
A0A1K1LD52	RecT	Bacteria	78	0.64223	88	0.53437	72	0.90813	168	0.76774	136
A0A6P3GMG2	RDM1	Eukaryota	76	0.64146	80	0.67932	80	0.37982	64	0.44019	80
A0A087RIM5	RDM1	Eukaryota	77	0.63854	80	0.65231	80	0.38632	64	0.44657	80
A0A2D5N3J3	ERF	Bacteria	82	0.61438	80	0.56985	88	0.36394	88	0.41445	80
A0A2E4T8D3	ERF	Bacteria	85	0.69841	88	0.66249	96	0.36122	88	0.46773	88
A0A1S6U614	RedB	Bacteria	79	0.68501	88	0.56967	96	0.64839	80	0.78927	128
A0A2N1PHY7	Rad59/52/22	Bacteria	78	0.80733	56	0.88417	104	0.37465	56	0.47234	80
A0A165Z222	Rad59/52/22	Eukaryota	77	0.8166	88	0.86905	104	0.3728	64	0.4791	80
A0A1C5P2I1	ERF	Bacteria	79	0.73686	88	0.68711	104	0.36002	88	0.46721	96
A0A0N0VI43	Rad59/52/22	Bacteria	94	0.76715	88	0.83982	104	0.37274	56	0.48146	64
A0A139MVU7	ERF	Bacteria	81	0.70538	88	0.64894	104	0.36508	88	0.46386	88
A0A249T3N6	RedB	Bacteria	81	0.73291	88	0.60063	80	0.63588	136	0.79338	128
A0A1X7EGG5	RecT	Bacteria	76	0.64859	88	0.54378	80	0.89206	168	0.77247	128
A0A1H6A846	ERF	Bacteria	72	0.66887	96	0.62956	96	0.36846	88	0.46165	96
A0A0B1RAQ0	RecT	Bacteria	79	0.59115	88	0.53734	96	0.57972	128	0.6545	128
A0A1K1P094	RecT	Bacteria	72	0.67672	88	0.54389	80	0.78469	160	0.82505	128
A0A6P3R6M9	RDM1	Eukaryota	78	0.63915	80	0.67605	80	0.38477	64	0.44424	80
A0A0X8JMZ9	ERF	Bacteria	76	0.67636	88	0.64451	104	0.35591	88	0.43274	96
A0A1V5HQ58	RedB	Bacteria	84	0.68791	88	0.5827	80	0.6231	136	0.7978	128
A0A087VB68	RDM1	Eukaryota	75	0.64592	80	0.65286	88	0.39165	64	0.4535	80
A0A1F1L551	ERF	Bacteria	85	0.66703	88	0.6761	96	0.36919	88	0.44828	88
A0A031LSG7	RedB	Bacteria	86	0.62575	88	0.60657	80	0.63251	112	0.76165	128
A0A2D5P397	ERF	Bacteria	79	0.72854	88	0.67998	104	0.37678	88	0.45737	96
A0A1S6WSE9	RedB	Bacteria	89	0.64094	88	0.57768	80	0.61491	136	0.76849	128
A0A2A3K2S8	ERF	Bacteria	77	0.68915	96	0.66305	104	0.38576	96	0.47512	88
A0A2E4W3A0	Rad59/52/22	Bacteria	89	0.79699	88	0.8959	104	0.36449	72	0.47552	80
A0A1A7C1B4	RecT	Bacteria	79	0.59842	56	0.54349	88	0.57959	128	0.64957	128
A0A0H4KGJ1	RecT	Bacteria	74	0.64857	88	0.54552	80	0.89349	168	0.77506	128
A0A0R1UL27	RedB	Bacteria	78	0.70931	88	0.59094	96	0.65275	136	0.96948	144
A0A2N2NJ57	Rad59/52/22	Bacteria	79	0.81351	64	0.88064	104	0.37435	64	0.47392	80
A0A1P8TKV3	ERF	Bacteria	85	0.63932	88	0.6831	104	0.36412	56	0.43674	88
A0A1C5PRW1	RecT	Bacteria	78	0.60058	72	0.48071	64	0.77973	144	0.64591	112
A0A0N1DD30	RedB	Bacteria	85	0.7427	88	0.62456	96	0.61146	80	0.72089	128
A0A139N0P5	ERF	Bacteria	76	0.69269	88	0.64461	104	0.3595	88	0.45939	96
A0A2H5VII7	Rad59/52/22	Bacteria	89	0.77091	80	0.71892	80	0.35095	56	0.44292	72
A0A1H6CSN4	ERF	Bacteria	81	0.58052	80	0.55831	88	0.33952	88	0.37888	88
A0A1X7ENU0	RecT	Bacteria	76	0.65206	88	0.54649	80	0.89163	168	0.7766	128
G1RVG9	RDM1	Eukaryota	77	0.64548	80	0.67827	80	0.38287	64	0.45075	80
A0A1F1Q938	ERF	Bacteria	81	0.70095	88	0.68077	104	0.39373	96	0.46236	88
A0A1V5HS25	SAK3	Bacteria	85	0.74775	88	0.72702	104	0.38926	64	0.48274	96
A0A6P3RK86	RDM1	Eukaryota	82	0.27791	48	0.2852	48	0.20771	56	0.2431	56
A0A2D5P6Q6	Rad59/52/22	Bacteria	82	0.81768	88	0.88228	112	0.37367	56	0.47099	80
A0A0X8K8Y0	ERF	Bacteria	79	0.6425	88	0.65369	104	0.37248	88	0.45226	88
A0A1K2HCD9	RedB	Bacteria	78	0.73674	88	0.61469	96	0.65356	128	0.95594	144
A0A0B2UDA7	Rad59/52/22	Eukaryota	85	0.8161	88	0.86933	104	0.37112	64	0.47548	80
A0A2A3LWB6	RecT	Bacteria	88	0.5692	88	0.49087	88	0.87254	168	0.70064	128
A0A1S6WTR0	RecT	Bacteria	87	0.65432	88	0.5837	80	0.65362	136	0.79583	128
A0A0H4QMH7	RecT	Bacteria	77	0.59887	88	0.50669	96	0.8331	176	0.69433	128
A0A2E4W3Q7	ERF	Bacteria	78	0.6664	88	0.71025	104	0.36074	56	0.44024	80
A0A0R1UUW4	RedB	Bacteria	78	0.7132	88	0.59207	96	0.65628	136	0.96997	144
A0A166FCS6	Rad59/52/22	Eukaryota	74	0.82762	88	0.85551	104	0.37679	64	0.48855	80
A0A0N1ECS3	RedB	Bacteria	77	0.67428	96	0.57116	96	0.64922	88	0.77817	128
A0A139N2F8	ERF	Bacteria	71	0.63978	80	0.57351	80	0.33701	80	0.39292	88
A0A1P8UFJ4	RecT	Bacteria	83	0.588	80	0.50652	72	0.88054	176	0.72618	128
A0A2H6D0M5	RecT	Bacteria	72	0.5743	88	0.50071	80	0.85248	168	0.69353	120
A0A1F1QB84	ERF	Bacteria	85	0.70443	88	0.6942	104	0.38763	96	0.48287	88
A0A1H6D6M5	ERF	Bacteria	78	0.71201	96	0.68781	96	0.39407	96	0.5019	96
A0A1V5ICU1	RedB	Bacteria	83	0.71547	88	0.57867	96	0.66448	136	0.8746	136
A0A1X7F8I7	RecT	Bacteria	72	0.6442	88	0.47591	64	0.80348	168	0.69286	144
A0A0X8NXJ6	RecT	Bacteria	80	0.62113	88	0.47429	72	0.81413	176	0.67894	136
A0A166L3T9	Rad59/52/22	Eukaryota	93	0.80823	88	0.87451	104	0.37078	64	0.46997	80
A0A1S6WTX2	RedB	Bacteria	89	0.64173	88	0.57735	80	0.61122	144	0.76441	128
A0A1A7NM00	RecT	Bacteria	80	0.66075	88	0.54222	80	0.87519	168	0.7522	128
A0A0R1VIP5	ERF	Bacteria	76	0.71579	88	0.66133	104	0.36018	88	0.42494	88
A0A139NAY6	RecT	Bacteria	74	0.61608	88	0.53548	80	0.85046	168	0.7512	128
A0A2A3TY79	RecT	Bacteria	72	0.5948	88	0.49968	72	0.85273	168	0.69091	128
A0A2D5R4F8	SAK3	Bacteria	77	0.71572	80	0.69286	96	0.38196	88	0.46366	88
A0A0N1GC29	RecT	Bacteria	72	0.72994	88	0.58461	96	0.68645	144	0.82676	136
A0A2H6D1H6	ERF	Bacteria	85	0.72721	88	0.66291	104	0.38653	88	0.46276	96
A0A1C5QE22	RecT	Bacteria	76	0.54995	88	0.50034	80	0.78157	168	0.66305	128
A0A250BB94	RecT	Bacteria	82	0.5982	80	0.53818	96	0.58202	128	0.65393	128
A0A6P5QHL9	RDM1	Eukaryota	74	0.65186	80	0.67918	80	0.3922	64	0.46016	80
G2WCA1	Rad59/52/22	Eukaryota	75	0.66809	80	0.75952	96	0.35548	64	0.44677	80
A0A1V5IXG7	RecT	Bacteria	73	0.5348	72	0.4812	80	0.74854	168	0.61843	120
A0A1P9WRT6	Rad59/52/22	Bacteria	94	0.9074	96	0.77132	96	0.36126	88	0.47855	88
A0A1H6DT26	RecT	Bacteria	82	0.60314	88	0.51584	64	0.88097	168	0.72762	136
A0A1X7JTY0	RecT	Bacteria	80	0.55111	88	0.48042	80	0.86344	168	0.70957	128
A0A1S6WUA1	RedB	Bacteria	88	0.64351	88	0.57742	80	0.61537	136	0.76935	128
A0A0R1VMU4	SAK3	Bacteria	85	0.73624	80	0.68867	96	0.39762	88	0.49578	96
A0A059DQ69	RedB	Bacteria	81	0.72454	88	0.59385	96	0.66785	128	0.87668	136
A0A0B2XE77	RedB	Bacteria	72	0.69283	88	0.58146	96	0.64075	128	0.94867	144
A0A2A3V9N2	RedB	Bacteria	85	0.6499	88	0.58437	88	0.63414	120	0.77107	120
A0A139PUB2	RedB	Bacteria	80	0.69839	88	0.57421	88	0.66232	136	0.94849	144
A0A1A7PFG7	RecT	Bacteria	77	0.62883	88	0.5408	80	0.84869	168	0.74669	128
A0A2E5ALW3	SAK3	Bacteria	88	0.70746	80	0.69322	96	0.3873	96	0.47536	104
A0A2D5RRG9	RedB	Bacteria	79	0.6473	88	0.60752	96	0.64696	112	0.76809	128
A0A0N1H127	RecT	Bacteria	72	0.59298	88	0.47784	88	0.77276	168	0.66814	128
A0A1F2HB88	ERF	Bacteria	70	0.66863	88	0.62299	104	0.3601	88	0.4547	96
A0A1C5QRZ7	ERF	Bacteria	75	0.64341	88	0.65447	104	0.23364	56	0.43644	88
A0A6P6BQP4	RDM1	Eukaryota	71	0.483	56	0.54737	64	0.30555	56	0.35008	64
A0A250E2B2	ERF	Bacteria	81	0.55601	88	0.6028	96	0.34121	72	0.38994	88
A0A0E1Y2Q8	ERF	Bacteria	76	0.6954	88	0.68775	104	0.36831	88	0.45634	88
A0A0X9W1A6	ERF	Bacteria	78	0.69293	88	0.64958	104	0.36662	88	0.44571	88
A0A1L0BT94	Rad59/52/22	Eukaryota	81	0.64631	80	0.74991	88	0.3506	56	0.43895	72
A0A1H6F842	ERF	Bacteria	80	0.42	48	0.40236	48	0.21601	48	0.23772	48
A0A2A3VAC2	RecT	Bacteria	82	0.58668	88	0.52833	96	0.5768	112	0.64412	120
A0A1V5JP25	RedB	Bacteria	76	0.69423	88	0.58689	96	0.65835	136	0.95348	144
A0A1S6WV52	RecT	Bacteria	73	0.54981	72	0.48658	80	0.40189	80	0.51855	80
A0A2D5RWU3	Rad59/52/22	Bacteria	87	0.90016	88	0.76526	96	0.36497	88	0.48367	88
A0A0N1KHB8	RecT	Bacteria	90	0.58791	80	0.49736	64	0.85582	176	0.70829	128
A0A1C5RJL4	RecT	Bacteria	78	0.61531	88	0.52075	56	0.84879	152	0.75046	128
A0A0R1VRB9	ERF	Bacteria	76	0.72004	88	0.66384	104	0.36095	88	0.42592	88
A0A2E5F7X5	ERF	Bacteria	71	0.61224	88	0.60839	96	0.35825	88	0.44638	88
A0A166RGH4	RecT	Bacteria	74	0.54388	88	0.46841	80	0.69343	136	0.58504	112
A0A059EJZ4	Rad59/52/22	Eukaryota	82	0.44837	48	0.43997	56	0.23718	48	0.28263	56
A0A1F2LWR4	RecT	Bacteria	83	0.62256	88	0.52049	96	0.57792	112	0.65038	128
A0A0B3BFU3	RedB	Bacteria	81	0.69056	88	0.61439	96	0.6557	144	0.95433	144
A0A250F5T1	RedB	Bacteria	78	0.68452	88	0.59524	96	0.66228	144	0.95707	144
A0A6P6ENW0	RDM1	Eukaryota	80	0.64361	80	0.68015	80	0.38802	64	0.4478	80
A0A0H4WZ58	RedB	Bacteria	73	0.67361	88	0.56233	80	0.73336	152	0.79201	128
A0A1H6LVQ1	RecT	Bacteria	79	0.62472	88	0.48581	96	0.75436	168	0.66125	128
A0A0E2APT6	RecT	Bacteria	80	0.58804	72	0.50589	64	0.91747	176	0.72104	128
A0A220RIT5	ERF	Bacteria	83	0.68371	88	0.66981	96	0.37979	88	0.46742	88
A0A2A4GII1	Rad59/52/22	Bacteria	91	0.89	96	0.79742	104	0.39613	96	0.51498	96
A0A0Z8BD18	ERF	Bacteria	80	0.74183	88	0.69962	104	0.38158	88	0.4649	96
A0A1L0C450	Rad59/52/22	Eukaryota	81	0.64837	80	0.7493	88	0.3522	56	0.44014	72
A0A1S6WV69	RedB	Bacteria	90	0.64943	88	0.59099	80	0.62	136	0.77256	128
A0A059F672	Rad59/52/22	Eukaryota	87	0.81113	88	0.87594	104	0.37003	64	0.473	80
A0A139QKJ4	RecT	Bacteria	70	0.58936	88	0.49819	72	0.85342	168	0.69158	120
A0A2D5TAF4	Rad59/52/22	Bacteria	82	0.82818	88	0.8455	104	0.37408	64	0.49153	72
A0A1C5T0P1	RedB	Bacteria	74	0.72798	88	0.62409	96	0.64361	136	0.94873	144
A0A166RHB5	RecT	Bacteria	85	0.58181	88	0.50168	80	0.85286	168	0.71407	128
A0A2E5G476	RecT	Bacteria	84	0.56823	88	0.46337	88	0.75716	168	0.6343	128
A0A0R1WHH0	ERF	Bacteria	73	0.66466	88	0.68602	104	0.27715	56	0.44165	88
A0A1F2MAQ0	Rad59/52/22	Bacteria	81	0.87893	88	0.77636	96	0.35553	88	0.48555	88
A0A6P6EP33	RDM1	Eukaryota	73	0.27691	48	0.28038	48	0.2103	56	0.24196	48
A0A250IL07	RedB	Bacteria	75	0.66737	88	0.56176	80	0.74672	152	0.79592	128
A0A0B3S378	RecT	Bacteria	77	0.61538	88	0.48584	72	0.81477	168	0.67803	128
A0A1Q2C9D1	SAK3	Bacteria	90	0.67118	80	0.65277	88	0.42134	96	0.46877	88
A0A089I5M3	ERF	Bacteria	82	0.61247	88	0.66763	104	0.35829	64	0.41904	88
A0A2H9MC77	ERF	Bacteria	83	0.60885	88	0.66214	104	0.31671	56	0.43511	96
A0A1H6SN75	Rad59/52/22	Bacteria	81	0.80252	88	0.8152	96	0.36391	96	0.48122	96
A0A220S8D1	Rad59/52/22	Bacteria	90	0.79581	88	0.92461	104	0.37376	64	0.47928	88
A0A2A4H107	ERF	Bacteria	81	0.31696	48	0.24173	48	0.21969	56	0.24722	48
A0A0Z8CI33	ERF	Bacteria	81	0.74501	88	0.70291	104	0.38144	88	0.46613	96
A0A1S6XIA5	RedB	Bacteria	78	0.64829	88	0.58246	80	0.64232	144	0.78374	128
A0A1V5LFT7	SAK3	Bacteria	90	0.73769	80	0.7208	96	0.39169	96	0.49003	104
G3R4V8	RDM1	Eukaryota	77	0.64583	80	0.67698	80	0.37695	64	0.45532	80
A0A166T0Y1	RecT	Bacteria	85	0.57722	88	0.50247	80	0.86102	168	0.71696	128
A0A0N5EBS8	ERF	Bacteria	81	0.67971	88	0.70313	104	0.36461	88	0.46408	88
A0A0R1WKD3	ERF	Bacteria	78	0.65811	88	0.68045	104	0.35054	56	0.42954	88
A0A059KU10	RecT	Bacteria	76	0.59111	64	0.55157	72	0.57684	104	0.6575	120
A0A2E5HE54	Rad59/52/22	Bacteria	93	0.95959	96	0.74839	96	0.36947	88	0.49086	96
A0A1C5T6J5	RecT	Bacteria	81	0.62874	88	0.51884	80	0.88664	176	0.72764	128
A0A139R401	ERF	Bacteria	85	0.70719	88	0.65833	104	0.37074	88	0.45445	96
A0A089LKM6	RecT	Bacteria	78	0.57654	88	0.4935	72	0.85019	168	0.68475	128
A0A1F2WNR5	ERF	Bacteria	71	0.66553	96	0.63991	104	0.36115	88	0.45331	96
A0A250JE29	RedB	Bacteria	74	0.67074	88	0.56175	80	0.74107	152	0.79832	128
A0A1Q2L4G3	Rad59/52/22	Bacteria	82	0.90898	88	0.76354	104	0.37142	96	0.48383	96
A0A2D5VPE0	ERF	Bacteria	86	0.62954	88	0.65742	104	0.36523	56	0.42368	88
A0A1H6STG1	RecT	Bacteria	81	0.61221	88	0.55543	96	0.5789	128	0.65008	128
A0A2A4H1L1	ERF	Bacteria	80	0.28898	48	0.24	56	0.21935	56	0.22791	48
A0A0E2E9W4	ERF	Bacteria	70	0.65275	88	0.6544	96	0.37386	88	0.45721	88
A0A0Z8EDG2	RecT	Bacteria	77	0.56544	88	0.47469	80	0.83145	168	0.67654	120
A0A166U0P8	RecT	Bacteria	80	0.60428	88	0.50638	80	0.8529	168	0.73585	128
A0A1L1PMV9	RecT	Bacteria	79	0.58434	80	0.52129	96	0.57698	128	0.64931	128
A0A1S6XNT2	RecT	Bacteria	91	0.64377	88	0.58243	80	0.62796	136	0.77323	128
A0A1V5LW46	ERF	Bacteria	80	0.61517	88	0.63957	96	0.3673	80	0.44764	88
A0A0H5CFS0	Rad59/52/22	Eukaryota	81	0.68364	88	0.7596	104	0.35107	64	0.45054	72
A0A1C5T8N6	ERF	Bacteria	85	0.73708	88	0.69552	104	0.38129	88	0.46616	96
A0A0R1WQA3	RedB	Bacteria	73	0.70324	88	0.5926	96	0.65785	136	0.9637	144
A0A139R7S8	ERF	Bacteria	78	0.69834	88	0.65174	104	0.37084	88	0.45056	96
A0A089M8D6	RecT	Bacteria	85	0.5823	88	0.51035	96	0.84916	168	0.70358	128
A0A1F2WXY7	RedB	Bacteria	71	0.6907	88	0.59734	96	0.66457	136	0.94124	144
A0A1Q2LJL1	RecT	Bacteria	90	0.26321	48	0.24853	56	0.52379	104	0.40906	80
A0A0B4G698	Rad59/52/22	Eukaryota	70	0.84826	88	0.87573	112	0.37504	56	0.49222	80
A0A6P7IJ15	RDM1	Eukaryota	80	0.64638	72	0.68493	80	0.39339	64	0.47053	80
A0A250JS00	RedB	Bacteria	72	0.67321	88	0.56334	80	0.74466	152	0.7993	128
A0A2D5WKH6	Rad59/52/22	Bacteria	93	0.76143	88	0.80002	104	0.381	80	0.47926	96
A0A1H6VD67	ERF	Bacteria	85	0.68491	88	0.65176	96	0.37112	88	0.4684	88
A0A2R9A9K3	RDM1	Eukaryota	76	0.64298	80	0.67584	80	0.387	64	0.45063	80
A0A2E5YV72	ERF	Archaea	84	0.63577	88	0.71329	96	0.34768	88	0.43483	88
A0A166UAM1	Rad59/52/22	Bacteria	94	0.75505	88	0.82807	96	0.35429	64	0.44807	80
A0A0E2EG95	RecT	Bacteria	77	0.63483	88	0.56006	88	0.56387	128	0.66277	120
A0A220W6Q8	ERF	Bacteria	80	0.70103	96	0.65998	96	0.3933	96	0.48298	96
A0A1L2B1C4	RedB	Bacteria	79	0.71978	88	0.59036	96	0.6247	80	0.70718	128
G3U107	RDM1	Eukaryota	78	0.64126	80	0.67931	80	0.38784	64	0.44636	80
A0A0Z8FKI6	RecT	Bacteria	74	0.56788	88	0.50004	80	0.83401	168	0.68154	120
A0A059N273	ERF	Bacteria	82	0.61053	88	0.65867	104	0.24722	64	0.42892	88
A0A0H5NEH8	ERF	Bacteria	84	0.65078	88	0.6995	104	0.34786	56	0.42733	80
A0A1C5TF56	RecT	Bacteria	76	0.62599	88	0.52699	64	0.90936	176	0.74776	136
A0A1A8MZB3	Rad59/52/22	Eukaryota	79	0.81306	88	0.85987	104	0.37327	64	0.47044	80
A0A1F2WYF8	RecT	Bacteria	79	0.58017	88	0.48396	88	0.82942	168	0.66401	128
A0A139RN67	RecT	Bacteria	71	0.61417	88	0.53212	80	0.85233	168	0.7468	128
A0A2H9TQQ4	Rad59/52/22	Eukaryota	76	0.67564	64	0.77775	88	0.32669	56	0.3949	72
A0A089MD24	RecT	Bacteria	85	0.59558	88	0.49341	96	0.86149	168	0.70984	128
A0A0B4GUV3	Rad59/52/22	Eukaryota	72	0.83047	88	0.88234	112	0.37888	64	0.4839	80
A0A2D5XK31	RecT	Bacteria	74	0.58912	88	0.51632	64	0.89742	168	0.73796	128
A0A2A4H4X9	ERF	Bacteria	83	0.59768	88	0.66089	104	0.3433	64	0.41077	88
A0A250VTD5	Rad59/52/22	Bacteria	80	0.79954	88	0.821	104	0.26105	64	0.46057	80
A0A6P7RU02	RDM1	Eukaryota	72	0.64822	80	0.64743	80	0.39167	64	0.44849	80
A0A1H6WI49	RecT	Bacteria	78	0.58561	88	0.45428	88	0.75342	168	0.62932	128
A0A2E5ZQA5	SAK3	Bacteria	82	0.74064	80	0.73999	104	0.39043	88	0.48986	104
A0A0E2H0X5	RecT	Bacteria	82	0.62079	88	0.52624	80	0.91892	176	0.73287	128
A0A221DNZ7	RecT	Bacteria	81	0.5824	88	0.53245	96	0.57776	128	0.65108	128
A0A1S7DQJ1	ERF	Bacteria	80	0.64884	88	0.67389	104	0.35891	64	0.44095	96
A0A0Z8H1U1	RecT	Bacteria	77	0.56414	88	0.47566	80	0.83027	168	0.67446	120
A0A0H5PAA1	RecT	Bacteria	79	0.62599	88	0.48324	72	0.80703	168	0.65715	128
A0A059N290	RecT	Bacteria	73	0.5628	88	0.49932	80	0.84154	168	0.67231	128
A0A0R1Y3X4	ERF	Bacteria	84	0.3991	64	0.45834	80	0.25996	56	0.29216	72
A0A1V5NHU1	Rad59/52/22	Bacteria	93	0.88881	96	0.78015	96	0.35514	88	0.47592	88
A0A1C5UDL2	ERF	Bacteria	74	0.67331	88	0.67191	96	0.36424	88	0.45548	88
A0A2A4H9D4	RecT	Bacteria	79	0.58461	88	0.52747	80	0.86015	168	0.70472	136
A0A1F3AHE8	ERF	Bacteria	75	0.72103	96	0.6847	104	0.39651	96	0.49448	96
A0A1A8RLL9	RDM1	Eukaryota	82	0.61017	72	0.63737	80	0.3242	64	0.39762	72
A0A139TV56	RecT	Bacteria	74	0.61739	88	0.51052	72	0.8268	168	0.70263	120
A0A2I0EYU3	Rad59/52/22	Bacteria	79	0.8933	88	0.77553	104	0.37238	80	0.48988	96
A0A2D6FKA9	Rad59/52/22	Bacteria	76	0.90894	96	0.75826	96	0.35755	88	0.48074	88
A0A221FQF2	RecT	Bacteria	80	0.59209	88	0.49725	64	0.81476	168	0.68145	128
A0A6P7ZC34	RDM1	Eukaryota	77	0.65562	80	0.69215	80	0.39367	64	0.45671	80
A0A1H6ZRX1	ERF	Bacteria	85	0.68834	88	0.72378	104	0.35434	56	0.45908	88
A0A0P1KL27	Rad59/52/22	Eukaryota	80	0.67437	80	0.76354	96	0.35862	64	0.44411	80
A0A1Q3A9Y5	Rad59/52/22	Eukaryota	82	0.66975	80	0.75495	96	0.25558	64	0.44397	88
A0A0E2HL91	RecT	Bacteria	80	0.60464	80	0.53883	80	0.8657	168	0.74041	128
A0A1X9MFE9	RedB	Bacteria	82	0.7011	88	0.59886	96	0.65686	136	0.97119	144
A0A0H5PAP1	RecT	Bacteria	79	0.6259	88	0.48552	72	0.80541	168	0.65861	128
A0A2E6BF31	RecT	Bacteria	83	0.58617	48	0.51038	64	0.57206	96	0.65703	120
A0A0R1ZSV1	ERF	Bacteria	80	0.65589	88	0.67385	104	0.3501	56	0.4405	88
A0A0Z8HYW7	ERF	Bacteria	81	0.74305	88	0.69904	104	0.38238	88	0.46586	96
A0A059N4C9	RecT	Bacteria	77	0.60656	88	0.53924	64	0.82821	168	0.7384	128
A0A1C5ULR1	ERF	Bacteria	78	0.63698	88	0.67117	104	0.36378	56	0.43877	88
A0A1V5P2Y1	RecT	Bacteria	77	0.5069	72	0.45007	56	0.52202	104	0.47669	80
A0A090MR82	Rad59/52/22	Bacteria	88	0.89653	96	0.77604	96	0.36888	96	0.45653	88
A0A2A4HNI0	ERF	Bacteria	82	0.68406	88	0.67065	96	0.37913	88	0.46671	88
A0A2I0FHV1	RecT	Bacteria	76	0.57005	88	0.47797	80	0.82124	160	0.67744	128
A0A2D6FLC3	SAK3	Bacteria	89	0.72253	80	0.70496	96	0.37466	88	0.46872	96
A0A0P6XBZ0	Rad59/52/22	Bacteria	75	0.80862	56	0.88324	104	0.37275	64	0.46769	80
A0A6P8NH13	RDM1	Eukaryota	72	0.52987	64	0.57733	64	0.32934	56	0.3874	64
A0A252BYG9	RecT	Bacteria	86	0.63912	80	0.55658	88	0.57322	128	0.66438	120
A0A1H7AJY3	ERF	Bacteria	86	0.68555	88	0.72175	104	0.35177	56	0.4546	88
A0A2E6C826	ERF	Archaea	73	0.68967	88	0.64601	104	0.3751	88	0.45581	96
A0A0N6ZM79	RecT	Bacteria	75	0.60196	88	0.46592	88	0.73	160	0.64085	128
A0A166WH72	Rad59/52/22	Eukaryota	91	0.82415	88	0.85522	104	0.37526	64	0.48151	80
A0A0R2A3N2	RecT	Bacteria	77	0.5863	88	0.49366	96	0.85111	168	0.72641	128
A0A059NUY7	ERF	Bacteria	82	0.66194	88	0.6932	104	0.36596	56	0.45129	96
A0A1L3GDN0	RedB	Bacteria	74	0.71284	88	0.57625	96	0.67714	128	0.88046	144
A0A1C5VJN3	RedB	Bacteria	79	0.69852	88	0.60732	96	0.62688	136	0.92361	144
A0A0Z8KEZ2	RecT	Bacteria	77	0.56736	88	0.47804	80	0.83351	168	0.67824	120
A0A090V1J1	RecT	Bacteria	83	0.62792	88	0.49748	72	0.89964	168	0.72649	128
A0A1V5PWF4	Rad59/52/22	Bacteria	77	0.83658	96	0.8247	104	0.37137	96	0.48977	96
A0A1Q3HHS5	RedB	Bacteria	72	0.67366	88	0.55711	80	0.74173	152	0.80193	128
A0A1F3X179	RedB	Bacteria	84	0.63953	88	0.57426	88	0.60315	128	0.74057	120
A0A6P8P2J0	RDM1	Eukaryota	77	0.65966	80	0.68683	80	0.39402	64	0.46044	80
A0A1X9T0Z9	ERF	Bacteria	82	0.73499	88	0.67964	104	0.38639	88	0.46541	96
A0A2I0LSC8	RDM1	Eukaryota	77	0.6499	80	0.68549	88	0.39056	64	0.4639	80
A0A0P6Y1S2	Rad59/52/22	Bacteria	81	0.81837	64	0.88409	104	0.37405	64	0.47348	80
A0A1H7BK91	Rad59/52/22	Bacteria	88	0.80023	88	0.79857	96	0.35876	88	0.47614	88
A0A0B4W4N6	RecT	Bacteria	79	0.57827	88	0.50016	64	0.8449	176	0.69488	128
A0A254RS78	RedB	Bacteria	80	0.75324	88	0.61892	96	0.59979	104	0.81896	128
A0A0R2A9K2	RedB	Bacteria	75	0.68544	88	0.58801	96	0.65151	136	0.95604	144
A0A2E6H814	Rad59/52/22	Bacteria	91	0.89995	96	0.77118	96	0.36281	80	0.47636	88
A0A140E533	RedB	Bacteria	78	0.73517	88	0.60669	96	0.61325	80	0.72734	128
A0A059NWA5	ERF	Bacteria	75	0.59538	80	0.54967	96	0.35861	80	0.41966	88
A0A1C5VQR4	RecT	Bacteria	78	0.53301	88	0.48408	88	0.82945	176	0.63183	128
A0A100HKH2	Rad59/52/22	Bacteria	83	0.80642	88	0.80031	96	0.36035	88	0.47774	88
A0A1L3LLY1	RedB	Bacteria	82	0.69835	88	0.60428	104	0.6498	136	0.7876	128
A0A090VAI5	RecT	Bacteria	82	0.61361	80	0.51859	96	0.58254	128	0.65107	128
A0A1Q3KA56	ERF	Bacteria	73	0.68133	96	0.66	104	0.36465	88	0.45879	96
A0A2D6HZ35	ERF	Bacteria	81	0.6149	88	0.68815	104	0.37889	80	0.46073	96
A0A6P8PHQ8	RDM1	Eukaryota	70	0.64948	80	0.64919	80	0.40337	72	0.4721	80
A0A1V5QJ77	RecT	Bacteria	71	0.59722	88	0.54096	96	0.57016	136	0.62626	120
A0A0P6YC53	Rad59/52/22	Bacteria	78	0.81363	56	0.87674	104	0.374	56	0.47249	80
A0A254T2I4	RedB	Bacteria	79	0.75449	88	0.62891	96	0.59979	96	0.81786	128
A0A221SWC6	Rad59/52/22	Bacteria	86	0.81083	88	0.79551	96	0.36278	88	0.48153	88
A0A0R2BC40	RedB	Bacteria	74	0.69794	88	0.58833	96	0.65404	136	0.95123	144
A0A1H7H1V9	RedB	Bacteria	76	0.67381	88	0.56285	80	0.74088	152	0.80029	128
A0A0I9C3X9	RedB	Bacteria	80	0.69599	88	0.56573	88	0.65584	136	0.93738	144
A0A1X9U730	RedB	Bacteria	86	0.70871	88	0.58963	96	0.6219	80	0.70244	128
A0A2E6I995	Rad59/52/22	Archaea	79	0.79454	88	0.89733	104	0.36721	72	0.47386	96
A0A140E7I9	RedB	Bacteria	78	0.73316	88	0.60563	96	0.61166	80	0.72392	128
A0A167AGM6	Rad59/52/22	Bacteria	86	0.79522	88	0.86989	104	0.39028	72	0.48775	88
A0A1C5WAQ8	Rad59/52/22	Bacteria	77	0.90637	96	0.76536	104	0.37146	88	0.48317	96
A0A2A4R7X8	Rad59/52/22	Bacteria	87	0.8954	96	0.78034	96	0.35786	80	0.47434	88
A0A1A8XMA5	RecT	Bacteria	80	0.64519	88	0.52297	64	0.85824	176	0.70448	128
A0A1L3ZVB1	ERF	Bacteria	82	0.63144	88	0.68697	104	0.36307	56	0.44775	88
A0A090VX42	RecT	Bacteria	82	0.62004	88	0.52503	96	0.58443	112	0.65417	128
A0A1V5QL62	ERF	Bacteria	77	0.68311	88	0.65021	104	0.36026	88	0.45229	88
A0A0E3B8R1	RecT	Bacteria	86	0.58821	80	0.52293	80	0.55913	112	0.62897	112
A0A1F5UNM9	Rad59/52/22	Bacteria	84	0.81534	88	0.84257	104	0.36797	64	0.47357	88
A0A2D6HZA0	ERF	Bacteria	72	0.67978	88	0.64609	104	0.36537	88	0.46132	96
A0A1Q3QU72	Rad59/52/22	Bacteria	83	0.82981	88	0.78285	104	0.3658	72	0.49751	88
A0A222P950	ERF	Bacteria	86	0.64939	88	0.6695	104	0.35992	80	0.44843	88
A0A255DWS6	ERF	Bacteria	84	0.64302	88	0.68169	104	0.35283	56	0.42429	80
A0A0R2BJC3	RedB	Bacteria	77	0.69819	88	0.57771	96	0.66012	136	0.96973	144
A0A1X9WWZ9	RedB	Bacteria	87	0.64706	88	0.59299	80	0.6178	120	0.75343	120
A0A0I9S9S7	RecT	Bacteria	80	0.64445	72	0.51934	80	0.85138	168	0.71269	128
A0A2I0QXZ1	RecT	Bacteria	74	0.62273	88	0.52391	80	0.93534	176	0.73625	128
A0A1S8CUR7	ERF	Bacteria	81	0.66173	88	0.71546	104	0.3689	56	0.45208	96
A0A0B5BJ69	RecT	Bacteria	84	0.62856	88	0.52895	80	0.8878	168	0.76374	128
A0A167C640	RecT	Bacteria	76	0.6718	88	0.54163	80	0.78678	160	0.81273	128
A0A2A4TD43	RecT	Bacteria	71	0.62939	88	0.58553	80	0.64451	136	0.77234	128
A0A2E6JZI4	RedB	Bacteria	86	0.63275	88	0.57917	72	0.61904	136	0.76793	128
A0A1V5QVE6	RecT	Bacteria	75	0.60735	88	0.46407	72	0.81381	168	0.67252	136
A0A100WAA9	RecT	Bacteria	76	0.70694	88	0.55782	96	0.68265	144	0.83751	136
G8JRK4	Rad59/52/22	Eukaryota	83	0.66925	72	0.75885	96	0.35674	64	0.44182	80
A0A1Q3QUR9	Rad59/52/22	Bacteria	87	0.82948	88	0.77123	104	0.36935	80	0.50021	88
A0A091BPA1	ERF	Bacteria	81	0.68592	88	0.63941	96	0.36756	88	0.45574	96
A0A2D6IAL9	RecT	Bacteria	81	0.59947	88	0.52387	96	0.57371	128	0.64339	128
A0A1C5WMV6	RecT	Bacteria	83	0.60841	88	0.49428	88	0.8281	168	0.71714	128
A0A0W0DWK0	Rad59/52/22	Eukaryota	76	0.68013	56	0.76297	96	0.27295	56	0.45051	80
A0A1L4DGM9	ERF	Bacteria	76	0.64408	88	0.62553	104	0.37091	88	0.44018	96
A0A6P9FHI8	RDM1	Eukaryota	75	0.64191	80	0.67745	80	0.38218	64	0.44463	80
A0A140LCI7	ERF	Bacteria	85	0.67456	88	0.64435	104	0.36396	88	0.44443	96
A0A255HTG0	RecT	Bacteria	83	0.59883	48	0.52324	56	0.57861	80	0.65003	72
A0A222PA77	RedB	Bacteria	85	0.70989	88	0.62929	96	0.63112	144	0.91161	144
A0A0R2BU39	ERF	Bacteria	75	0.69997	88	0.69755	104	0.36276	88	0.47495	96
A0A1F5V6F1	ERF	Bacteria	77	0.73625	88	0.70667	104	0.37664	88	0.47601	96
A0A0E3BYU0	RedB	Bacteria	75	0.64323	88	0.60074	96	0.65657	112	0.773	128
A0A1Y0BZ14	RecT	Bacteria	78	0.60195	88	0.4639	88	0.78669	168	0.63289	120
A0A1H7P1M2	ERF	Bacteria	82	0.68268	88	0.66777	96	0.36936	88	0.4664	88
A0A167GZE9	Rad59/52/22	Eukaryota	87	0.82572	88	0.8551	104	0.37504	64	0.48482	80
A0A059VVN2	RedB	Bacteria	70	0.69473	88	0.57053	96	0.67459	144	0.80222	136
A0A2E6LEC2	Rad59/52/22	Bacteria	91	0.7606	88	0.79587	104	0.38086	80	0.47877	96
A0A2A4V647	ERF	Bacteria	82	0.6187	80	0.5808	96	0.37166	88	0.42843	88
A0A1Q3T2U4	Rad59/52/22	Bacteria	75	0.78656	88	0.8747	104	0.36578	72	0.47175	80
A0A1A9DZW4	RecT	Bacteria	76	0.5681	88	0.49866	80	0.82905	168	0.68192	120
A0A1L4DGT0	ERF	Bacteria	75	0.6236	88	0.62602	104	0.37112	88	0.44507	96
A0A091C3M9	ERF	Bacteria	72	0.73421	88	0.6776	104	0.36254	88	0.46002	96
A0A1C5WP47	RecT	Bacteria	75	0.6455	88	0.54249	64	0.8514	168	0.75501	136
A0A101CCZ6	RecT	Bacteria	78	0.5358	72	0.47744	88	0.76421	168	0.62753	128
A0A2D6IKY0	ERF	Bacteria	73	0.72908	88	0.67848	104	0.37673	88	0.46066	96
A0A1V5UPJ3	ERF	Bacteria	78	0.73458	88	0.68813	104	0.36441	88	0.46347	96
A0A2I0RFN9	SAK3	Bacteria	85	0.47401	64	0.51998	64	0.34049	72	0.40482	72
A0A0R2C6Z8	SAK3	Bacteria	87	0.7357	80	0.70118	96	0.39603	88	0.48659	104
A0A255PDX7	RecT	Bacteria	81	0.60319	88	0.50387	88	0.82503	168	0.70006	128
A0A1H7RMA4	RecT	Bacteria	76	0.61365	88	0.53762	64	0.82913	168	0.72668	128
A0A0J0YTF3	RedB	Bacteria	85	0.62074	88	0.59952	80	0.62379	112	0.75144	128
A0A167H3B5	ERF	Bacteria	74	0.66969	88	0.63094	104	0.36509	88	0.44434	96
A0A2A4V715	ERF	Bacteria	78	0.66648	88	0.66433	104	0.38315	88	0.45902	96
A0A2E6PT37	ERF	Bacteria	70	0.65599	88	0.60187	104	0.35784	88	0.41722	88
A0A1Y0ER84	RecT	Bacteria	81	0.60027	88	0.54988	96	0.58225	128	0.64975	128
A0A0B5D8J4	RecT	Bacteria	82	0.62149	88	0.47828	72	0.78958	168	0.64015	128
A0A091C638	RecT	Bacteria	73	0.58608	88	0.50288	80	0.85088	168	0.69588	120
A0A1Q3WZB3	Rad59/52/22	Bacteria	94	0.89418	96	0.77057	96	0.36175	88	0.47715	88
A0A1A9EXL7	RedB	Bacteria	85	0.62714	88	0.61215	80	0.62839	112	0.75772	128
A0A101D0H1	ERF	Bacteria	82	0.68367	88	0.67146	96	0.37045	88	0.46772	88
A0A1C5XKU9	RecT	Bacteria	72	0.65452	88	0.51265	72	0.82793	176	0.69701	128
A0A7G3ZIB2	Rad59/52/22	Eukaryota	79	0.67119	72	0.75431	88	0.26879	64	0.45024	80
A0A222W2Z8	RecT	Bacteria	72	0.59128	88	0.51125	80	0.87718	168	0.71208	128
A0A2D6L227	ERF	Bacteria	72	0.70564	88	0.63814	104	0.36347	88	0.42561	88
A0A1F6C3H6	Rad59/52/22	Bacteria	82	0.75203	80	0.8814	104	0.35545	64	0.44847	56
A0A1V5UZX5	RecT	Bacteria	78	0.63257	88	0.49733	80	0.82743	168	0.66797	136
A0A0R2CDI8	RedB	Bacteria	72	0.71953	88	0.59644	96	0.65211	136	0.9653	144
A0A255SND4	SAK3	Bacteria	83	0.7468	80	0.69002	96	0.27193	88	0.50197	88
A0A2E6XE17	ERF	Bacteria	82	0.64707	88	0.61115	96	0.37372	88	0.43301	88
A0A167KD18	Rad59/52/22	Bacteria	95	0.8947	96	0.77186	96	0.35892	80	0.47253	88
A0A060B6I9	ERF	Bacteria	82	0.68496	88	0.67376	96	0.38003	88	0.46829	88
A0A2A5ISH9	RecT	Bacteria	78	0.58141	88	0.49884	80	0.8463	168	0.69065	120
A0A1A9FBW2	RecT	Bacteria	82	0.58652	88	0.5177	96	0.57656	104	0.63799	128
A0A1Q4DQ28	Rad59/52/22	Bacteria	73	0.82819	88	0.89661	104	0.37097	64	0.47865	88
A0A1L4DGW7	ERF	Bacteria	76	0.62618	88	0.61417	104	0.26753	88	0.43041	96
A0A1C5YIH5	ERF	Bacteria	79	0.73303	88	0.67914	104	0.36672	88	0.46544	96
A0A0X8HR45	Rad59/52/22	Eukaryota	79	0.66487	80	0.75813	96	0.35502	64	0.44201	80
A0A7H9AZE6	Rad59/52/22	Eukaryota	80	0.66877	80	0.76106	96	0.25947	64	0.44085	80
A0A0E3VSR1	ERF	Bacteria	74	0.67095	96	0.64233	104	0.36356	96	0.45731	96
A0A1F6CC08	Rad59/52/22	Bacteria	80	0.75502	80	0.89347	104	0.3528	64	0.45259	56
A0A101IPJ1	RedB	Bacteria	78	0.72298	96	0.60694	96	0.66354	136	0.77712	128
A0A0J1FKP7	RecT	Bacteria	80	0.5696	88	0.51276	80	0.8457	168	0.69251	136
A0A1V5WFJ2	RecT	Bacteria	84	0.72375	96	0.60596	96	0.62213	136	0.78827	128
A0A255SZA3	SAK3	Bacteria	78	0.74244	80	0.68724	96	0.40283	88	0.50312	88
A0A0R2CMT0	ERF	Bacteria	77	0.65193	88	0.68747	104	0.21965	56	0.44033	88
A0A0B5KC26	RecT	Bacteria	75	0.60438	88	0.47622	80	0.86479	176	0.68027	144
A0A167LRE8	Rad59/52/22	Bacteria	92	0.89637	96	0.77031	96	0.3582	80	0.47272	88
A0A060DCD4	RecT	Bacteria	78	0.61131	88	0.47988	72	0.85524	168	0.71291	128
A0A2E6XGP2	Rad59/52/22	Bacteria	78	0.88899	96	0.76996	96	0.35429	88	0.48737	88
A0A2D6M984	Rad59/52/22	Archaea	82	0.91102	96	0.76384	96	0.36819	88	0.48292	88
A0A1A9KGS2	ERF	Bacteria	83	0.7185	88	0.70278	104	0.36391	96	0.50562	96
A0A1L4DGX7	ERF	Bacteria	77	0.62287	88	0.61893	80	0.35464	88	0.44179	96
A0A1H7TXS2	ERF	Bacteria	80	0.72514	96	0.67682	104	0.36975	96	0.49773	96
A0A1C5YYB5	RedB	Bacteria	84	0.69649	88	0.60184	96	0.63231	128	0.93787	144
A0A1Y0F8F7	RecT	Bacteria	74	0.60342	88	0.50782	80	0.87002	168	0.72213	120
A0A1Q4DTD7	RecT	Bacteria	83	0.60349	88	0.5019	88	0.79481	168	0.68833	128
A0A101P0N9	Rad59/52/22	Bacteria	85	0.78207	88	0.83775	104	0.37547	64	0.45583	80
A0A1F6CFP0	Rad59/52/22	Bacteria	76	0.76012	88	0.89916	104	0.36181	64	0.45658	64
A0A0E3VUL6	RecT	Bacteria	75	0.58319	88	0.53732	72	0.58245	104	0.63703	120
A0A1S8KZY8	RecT	Bacteria	78	0.54914	88	0.50499	80	0.84436	168	0.69484	128
A0A255TR29	ERF	Bacteria	85	0.74738	88	0.70236	104	0.36608	88	0.46642	96
A0A0J1G7R6	SAK3	Bacteria	91	0.66522	80	0.65032	88	0.42136	96	0.46926	88
A0A1V5XBY4	Rad59/52/22	Bacteria	76	0.90818	96	0.78747	104	0.37328	80	0.49333	96
A0A2A5JXD3	ERF	Bacteria	82	0.66494	88	0.70569	104	0.36393	56	0.44835	88
A0A2E6Z7I0	RecT	Bacteria	84	0.6298	88	0.55067	88	0.78435	168	0.72469	136
A0A0B5NI33	SAK3	Bacteria	91	0.72417	80	0.69864	96	0.37818	88	0.46817	96
A0A2D6MD19	SAK3	Archaea	87	0.72979	80	0.70843	96	0.38726	88	0.46826	96
A0A1L4DGY6	ERF	Bacteria	74	0.63981	88	0.61651	104	0.29297	88	0.42992	96
A0A1H7VAS1	ERF	Bacteria	82	0.68229	88	0.66776	96	0.36943	88	0.46666	88
A0A1A9RDI7	RedB	Bacteria	85	0.63341	88	0.57027	88	0.59895	128	0.74064	120
A0A1C5Z0A8	RecT	Bacteria	78	0.6292	88	0.51053	80	0.87508	176	0.70219	128
A0A1Q4L0F3	SAK3	Bacteria	75	0.7197	80	0.69228	96	0.27096	96	0.48523	104
A0A101QM90	RecT	Bacteria	77	0.60356	88	0.50057	88	0.82574	168	0.69565	120
A0A1F6D5K4	Rad59/52/22	Bacteria	91	0.33869	48	0.41431	56	0.2477	56	0.21948	64
A0A1Y0GYB6	RecT	Bacteria	79	0.5578	88	0.50416	80	0.80744	168	0.65954	128
A0A060H3V8	RedB	Bacteria	79	0.71845	88	0.59117	96	0.62634	80	0.70953	128
H0GDS7	Rad59/52/22	Eukaryota	81	0.65839	80	0.75293	96	0.25466	64	0.44128	88
A0A1S8MRP8	RecT	Bacteria	91	0.57835	88	0.46192	80	0.77891	160	0.61235	128
A0A7H9HUT5	Rad59/52/22	Eukaryota	85	0.66535	80	0.7555	96	0.35447	64	0.44145	80
A0A1V5YEC3	RecT	Bacteria	77	0.7049	88	0.59281	88	0.57547	120	0.81029	120
A0A0J1L226	RecT	Bacteria	75	0.62407	88	0.53483	80	0.86454	168	0.73334	128
A0A256BTE7	RedB	Bacteria	85	0.63059	88	0.57251	88	0.63958	128	0.75158	120
A0A2A5NNU5	RecT	Bacteria	81	0.73381	88	0.57212	96	0.68245	120	0.86627	136
A0A2E7AVH2	SAK3	Archaea	81	0.7258	80	0.69285	96	0.3784	88	0.47012	96
A0A0E3ZAY5	RecT	Bacteria	75	0.5878	88	0.51603	80	0.86163	168	0.69775	128
A0A2D6MG93	ERF	Archaea	76	0.72535	88	0.6742	104	0.38103	88	0.45859	96
A0A1C5ZAS0	RecT	Bacteria	80	0.62422	88	0.49806	64	0.87994	176	0.71807	128
A0A1H7XSG4	ERF	Bacteria	79	0.65049	88	0.70145	104	0.35753	56	0.44093	96
A0A101QXG9	RecT	Bacteria	76	0.60366	88	0.51222	88	0.81693	168	0.69714	120
A0A0B5Q9C6	ERF	Bacteria	85	0.64603	88	0.6664	104	0.36039	88	0.44893	88
H0GSE5	Rad59/52/22	Eukaryota	76	0.6662	80	0.75923	96	0.26851	64	0.44534	80
A0A1L4J5F3	RecT	Bacteria	82	0.58887	64	0.52629	80	0.56859	96	0.63919	128
A0A060H9Z9	RedB	Bacteria	78	0.72021	88	0.59066	96	0.62569	80	0.70748	128
A0A1A9RFE4	RecT	Bacteria	85	0.65112	88	0.51672	72	0.84653	168	0.71277	128
A0A091GEW4	RDM1	Eukaryota	78	0.6495	80	0.68494	80	0.39153	64	0.45921	80
A0A1Q4PRQ7	RedB	Bacteria	87	0.64671	88	0.58905	80	0.61831	120	0.75158	120
A0A7K5B3Q5	RDM1	Eukaryota	80	0.64392	80	0.68256	80	0.38778	64	0.45493	80
A0A1Y0LRN2	Rad59/52/22	Bacteria	88	0.88249	88	0.77297	96	0.35685	88	0.48339	88
A0A0R2CZS4	ERF	Bacteria	75	0.65938	88	0.69212	104	0.22987	64	0.44321	88
A0A151PCU6	RDM1	Eukaryota	78	0.63903	80	0.68845	80	0.39428	64	0.45348	80
A0A0J1LUG2	RecT	Bacteria	88	0.56189	88	0.46419	88	0.82852	168	0.66689	128
A0A256CBV5	RecT	Bacteria	83	0.61468	88	0.52242	72	0.82374	168	0.72481	128
A0A2E7BIZ9	RedB	Bacteria	87	0.70653	88	0.60442	96	0.62172	80	0.70858	128
A0A1H7XSL5	ERF	Bacteria	81	0.69859	88	0.64588	104	0.36553	88	0.46715	88
A0A0E3ZTC0	Rad59/52/22	Bacteria	93	0.89994	96	0.76487	96	0.37472	80	0.47861	88
A0A2D6N842	Rad59/52/22	Bacteria	73	0.86338	88	0.73888	96	0.37961	88	0.48742	88
A0A1C6BFQ7	RecT	Bacteria	84	0.63481	88	0.52035	80	0.8899	168	0.72221	128
H0UUK2	Rad59/52/22	Eukaryota	77	0.8157	88	0.8608	104	0.37307	64	0.47322	80
A0A101TPN6	ERF	Bacteria	76	0.64117	88	0.68618	104	0.32144	56	0.44058	88
A0A1A9RWJ6	SAK3	Bacteria	88	0.73571	88	0.71464	104	0.37745	88	0.47261	96
A0A060HCP3	RedB	Bacteria	79	0.72035	88	0.59979	96	0.62532	80	0.70915	128
A0A1Q4V140	RecT	Bacteria	85	0.59176	88	0.50744	72	0.83413	168	0.70591	128
A0A1L5BMW9	RecT	Bacteria	77	0.61773	64	0.54786	80	0.89559	168	0.7636	128
A0A7K5H034	RDM1	Eukaryota	77	0.64973	80	0.68583	88	0.39116	64	0.45778	80
A0A1F6R814	Rad59/52/22	Bacteria	83	0.82983	88	0.78717	96	0.36238	80	0.47642	88
A0A1S8PH23	RecT	Bacteria	85	0.61624	88	0.50096	88	0.87389	168	0.72831	120
A0A0R2DBP1	ERF	Bacteria	76	0.64754	88	0.70811	104	0.35786	56	0.45058	88
A0A256GF08	ERF	Bacteria	77	0.65088	88	0.65884	104	0.23184	88	0.4566	96
A0A1H8IGD1	ERF	Bacteria	80	0.67808	88	0.64969	96	0.21227	88	0.48549	96
A0A1V5ZZ04	RecT	Bacteria	80	0.63264	88	0.52487	72	0.89203	168	0.74553	128
A0A2A5RHX7	RecT	Bacteria	78	0.6003	88	0.51355	64	0.85267	168	0.71946	128
A0A2E7BM23	SAK3	Bacteria	83	0.77522	88	0.72871	104	0.38023	88	0.48917	96
A0A2D6NFB7	ERF	Archaea	72	0.74214	88	0.69725	104	0.38318	88	0.46702	88
A0A1C6C4V5	ERF	Bacteria	79	0.73118	88	0.67722	104	0.36722	88	0.46246	96
A0A0E4CRR4	RedB	Bacteria	77	0.70221	72	0.60349	96	0.66265	112	0.96008	144
H0UWC1	RDM1	Eukaryota	74	0.6512	80	0.67706	80	0.38472	64	0.44908	80
A0A101XXQ3	RecT	Bacteria	77	0.58275	88	0.49502	72	0.84939	168	0.68048	120
A0A1A9S6A7	RecT	Bacteria	84	0.65247	88	0.52927	80	0.86178	168	0.72945	128
A0A1Q4W5R2	ERF	Bacteria	84	0.63342	88	0.67833	104	0.34709	56	0.4371	96
A0A0B5X7Z1	RecT	Bacteria	77	0.6162	88	0.47792	72	0.78766	168	0.64545	120
A0A1L5F2W0	RecT	Bacteria	77	0.55343	88	0.50658	80	0.85014	168	0.69411	128
A0A1F6SCS5	Rad59/52/22	Bacteria	87	0.89396	88	0.76391	96	0.36468	88	0.47671	88
A0A1S8PX41	RecT	Bacteria	76	0.5539	88	0.45005	80	0.85909	168	0.68489	136
A0A7K5I748	RDM1	Eukaryota	85	0.64936	80	0.6847	88	0.39384	64	0.46094	80
A0A2I1I749	ERF	Bacteria	86	0.62644	88	0.57695	72	0.36186	88	0.4156	88
A0A0R2DKR8	ERF	Bacteria	73	0.70744	96	0.59768	96	0.39245	88	0.44028	96
A0A0J2GFS4	RedB	Bacteria	87	0.71875	88	0.61874	96	0.61791	80	0.70981	128
A0A2A5SQI5	RecT	Bacteria	76	0.57802	72	0.52436	64	0.83771	168	0.73858	112
A0A256GH26	RecT	Bacteria	80	0.57097	88	0.51476	72	0.58742	128	0.64148	120
A0A1V6BRM0	ERF	Bacteria	77	0.31256	40	0.23234	40	0.16708	48	0.17502	40
A0A1C6CBK6	ERF	Bacteria	85	0.64598	88	0.67053	104	0.35924	56	0.43075	88
A0A1H8IZF0	RecT	Bacteria	75	0.59991	88	0.47969	72	0.76651	160	0.6386	128
A0A1Y0VNH0	ERF	Bacteria	85	0.61973	88	0.66093	104	0.34896	64	0.43215	96
H0X4L7	RDM1	Eukaryota	75	0.64505	80	0.68379	80	0.38594	64	0.44792	80
A0A2D6P9G5	ERF	Archaea	83	0.71603	88	0.65045	104	0.38878	80	0.46404	96
A0A0E4H606	RecT	Bacteria	74	0.57818	88	0.47272	80	0.82666	168	0.67609	120
A0A1Q4YK56	RecT	Bacteria	76	0.58854	88	0.4815	88	0.78829	168	0.66393	128
A0A1A9VZ29	RecT	Eukaryota	77	0.6312	88	0.52831	80	0.8525	168	0.74241	128
A0A091IHA0	RDM1	Eukaryota	77	0.62735	80	0.63889	80	0.33381	64	0.40871	80
A0A1L5F8X9	RecT	Bacteria	78	0.60175	88	0.48465	88	0.81726	168	0.67708	128
A0A103QVN2	ERF	Bacteria	77	0.71435	88	0.69689	104	0.36456	96	0.50451	96
A0A1S8R5W8	ERF	Bacteria	84	0.67828	88	0.65842	104	0.38086	88	0.46148	88
A0A7K5XSU8	RDM1	Eukaryota	78	0.64897	80	0.68595	80	0.38924	64	0.45878	80
A0A2I1IMN4	ERF	Bacteria	79	0.64558	88	0.68446	104	0.36158	56	0.42546	88
A0A168DFL4	RecT	Bacteria	79	0.53334	80	0.48326	80	0.75615	168	0.63655	120
A0A0R2E578	RecT	Bacteria	77	0.60984	88	0.5016	96	0.83466	168	0.69479	128
A0A2A5YDN5	Rad59/52/22	Bacteria	91	0.75742	88	0.80033	104	0.37852	80	0.47336	96
A0A256L9C3	SAK3	Bacteria	84	0.74908	80	0.70139	96	0.39845	88	0.50046	96
A0A1H8K4H5	RecT	Bacteria	74	0.60615	88	0.47345	72	0.79013	168	0.65477	128
A0A1Y0VP44	RedB	Bacteria	80	0.69837	88	0.59273	96	0.66196	136	0.96723	144
A0A2Y9KP38	RDM1	Eukaryota	74	0.27746	48	0.28531	48	0.20323	56	0.24199	56
A0A1C6CI51	ERF	Bacteria	82	0.7356	88	0.66656	104	0.38292	88	0.46129	96
A0A1L5FEE4	RecT	Bacteria	76	0.55747	88	0.48323	80	0.8395	168	0.68618	128
A0A0B6X279	Rad59/52/22	Bacteria	79	0.80232	88	0.81145	96	0.35985	88	0.47307	88
A0A105KTG3	RecT	Bacteria	78	0.60291	88	0.48226	72	0.75247	152	0.62869	120
A0A1F7BKX4	ERF	Bacteria	73	0.63722	88	0.61466	96	0.37209	88	0.44611	88
A0A1S8RKA3	RecT	Bacteria	84	0.55216	88	0.45986	88	0.77691	160	0.62486	120
A0A2I1IQH9	ERF	Bacteria	70	0.64359	88	0.68774	104	0.29208	56	0.42353	80
A0A0R2ECM4	ERF	Bacteria	74	0.58721	72	0.54805	72	0.31749	64	0.37151	72
A0A7K6WTY7	RDM1	Eukaryota	77	0.65092	80	0.68178	88	0.39389	64	0.46118	80
A0A256LBG1	ERF	Bacteria	82	0.75106	88	0.6852	104	0.36108	88	0.47353	96
A0A168FDR8	RecT	Bacteria	85	0.60323	88	0.52978	80	0.89274	168	0.7345	128
A0A2D6RND7	Rad59/52/22	Archaea	94	0.34087	48	0.32257	56	0.34626	64	0.33139	56
A0A1V6FC90	ERF	Bacteria	84	0.66849	88	0.62902	96	0.36913	88	0.46449	88
A0A2Y9KPS8	RDM1	Eukaryota	70	0.45075	56	0.54943	64	0.30305	56	0.36189	64
A0A1H8KSN3	ERF	Bacteria	78	0.74177	88	0.69139	104	0.36425	88	0.46551	96
A0A1Q5H014	ERF	Bacteria	81	0.65134	88	0.70457	104	0.35598	56	0.43877	96
A0A0J5GHH5	RedB	Bacteria	85	0.64648	88	0.58953	88	0.63043	128	0.76017	120
A0A0E8SX43	ERF	Bacteria	78	0.69158	88	0.66186	104	0.37841	88	0.46487	96
A0A1S8TBY5	ERF	Bacteria	82	0.68052	88	0.65283	104	0.37271	88	0.47093	88
A0A091JL36	RDM1	Eukaryota	82	0.64686	80	0.65762	80	0.38775	64	0.44955	80
A0A0B7DB30	ERF	Bacteria	81	0.66799	88	0.67145	104	0.25629	88	0.46483	96
A0A2I1M1E7	RedB	Bacteria	79	0.72066	88	0.5817	96	0.67749	136	0.84192	136
A0A7K6YZQ4	RDM1	Eukaryota	78	0.64707	80	0.68212	80	0.38827	64	0.45433	80
A0A0R2EN46	ERF	Bacteria	72	0.6351	80	0.5982	88	0.35705	80	0.3999	88
A0A2E7DS13	Rad59/52/22	Bacteria	88	0.81146	88	0.87142	104	0.36638	72	0.48319	88
A0A2D6SC80	RecT	Bacteria	87	0.61962	88	0.48031	72	0.82136	168	0.65073	128
A0A2Y9L2P3	RDM1	Eukaryota	76	0.64151	80	0.67871	80	0.38331	64	0.445	80
A0A1Q5HBV9	ERF	Bacteria	77	0.64177	88	0.66983	104	0.36745	56	0.44072	88
A0A1Y1LUG5	Rad59/52/22	Eukaryota	78	0.74599	80	0.70692	88	0.34967	64	0.44279	80
A0A256LI21	SAK3	Bacteria	79	0.74953	80	0.69991	96	0.39866	88	0.50064	96
A0A1H8KWN1	RedB	Bacteria	84	0.69542	88	0.59782	96	0.64506	136	0.95893	144
A0A168ILH4	Rad59/52/22	Eukaryota	82	0.8154	88	0.84396	104	0.37103	64	0.4708	80
A0A1F8JSB0	RecT	Bacteria	77	0.59315	88	0.46363	88	0.84446	176	0.68785	128
A0A1C6ELP2	Rad59/52/22	Bacteria	85	0.92685	96	0.79153	104	0.37182	80	0.48969	88
A0A0J5KUA2	RecT	Bacteria	89	0.5621	88	0.4582	88	0.82533	168	0.66288	128
A0A1S9AST8	RecT	Bacteria	77	0.58679	88	0.47997	80	0.8404	168	0.70668	120
A0A168LLL5	Rad59/52/22	Eukaryota	71	0.83984	88	0.82216	104	0.28358	64	0.49401	88
A0A0E8YXX1	ERF	Bacteria	77	0.69243	88	0.65441	104	0.36832	88	0.46241	96
A0A2A6E3I1	RecT	Bacteria	80	0.6165	88	0.48651	72	0.81088	168	0.67278	136
A0A108T346	ERF	Bacteria	85	0.73278	88	0.68836	104	0.37325	88	0.46435	96
A0A2I1PH28	RecT	Bacteria	75	0.63078	88	0.54054	80	0.85028	168	0.75482	128
A0A7K8SV59	RDM1	Eukaryota	84	0.64932	80	0.65761	80	0.39146	64	0.45011	80
A0A060VQN1	RecT	Bacteria	83	0.61705	88	0.52268	96	0.57002	104	0.64748	128
A0A256SWL1	RecT	Bacteria	76	0.58563	88	0.4969	80	0.84202	168	0.70907	128
A0A1Y1S2I5	RecT	Bacteria	77	0.6244	88	0.48697	72	0.84117	168	0.69025	136
A0A1H8M6R9	SAK3	Bacteria	80	0.71205	80	0.69941	96	0.36898	80	0.46313	88
A0A2D6TPX7	ERF	Bacteria	78	0.69678	88	0.68839	104	0.36743	88	0.47388	88
A0A1L5LIU1	RecT	Bacteria	80	0.5417	88	0.48848	80	0.75586	168	0.63889	120
A0A223AUW7	Rad59/52/22	Bacteria	88	0.892	96	0.76456	96	0.36621	88	0.47398	88
A0A0J5PA56	ERF	Bacteria	84	0.66878	88	0.58202	88	0.37353	88	0.41815	96
A0A1Q5P425	RecT	Bacteria	79	0.60235	88	0.48	72	0.85891	176	0.68061	128
H2AYA3	Rad59/52/22	Eukaryota	79	0.67692	80	0.75462	96	0.36004	64	0.44693	80
A0A1F8NKN9	Rad59/52/22	Bacteria	87	0.8952	96	0.8145	104	0.37874	96	0.48532	96
A0A0B7H266	RecT	Bacteria	72	0.61963	88	0.51761	80	0.88205	168	0.71934	128
A0A168R295	RecT	Bacteria	87	0.58559	88	0.50348	72	0.87158	168	0.70425	128
A0A2A6EFH8	RecT	Bacteria	83	0.55309	72	0.45837	80	0.82796	176	0.62283	128
A0A109E1J1	Rad59/52/22	Bacteria	80	0.88924	96	0.79352	104	0.35932	80	0.50057	96
A0A2I1TFF7	RecT	Bacteria	75	0.64966	88	0.56312	80	0.83867	168	0.7325	128
A0A2E7HNZ5	RecT	Bacteria	83	0.62855	88	0.50413	96	0.88112	176	0.71584	128
A0A0R2FXP1	ERF	Bacteria	79	0.73322	88	0.68746	104	0.3857	88	0.46811	96
A0A7K9DQC9	RDM1	Eukaryota	85	0.65125	80	0.68795	80	0.39069	64	0.45594	80
A0A1B1G693	RecT	Bacteria	81	0.60148	88	0.49355	88	0.86655	176	0.69438	128
A0A142BHK2	RecT	Bacteria	82	0.62859	88	0.4896	72	0.83741	176	0.67624	128
A0A060WE65	RDM1	Eukaryota	80	0.64944	80	0.69135	88	0.37856	64	0.4457	80
A0A223D627	RecT	Bacteria	76	0.66232	88	0.56601	80	0.71013	160	0.78008	128
A0A2D6VSJ6	RecT	Archaea	72	0.71245	88	0.56045	96	0.66657	144	0.86176	136
A0A256V9T3	RecT	Bacteria	75	0.58318	80	0.50926	80	0.84936	168	0.71552	128
A0A1H8PJA7	ERF	Bacteria	83	0.68836	88	0.67123	96	0.37009	88	0.46796	88
A0A1L5PN75	ERF	Bacteria	82	0.69998	88	0.67827	104	0.27044	96	0.46244	88
A0A1C6ERH3	ERF	Bacteria	86	0.74127	88	0.69286	104	0.38079	88	0.47259	96
A0A1F8NT53	Rad59/52/22	Bacteria	83	0.90232	96	0.80641	104	0.38021	88	0.48711	96
A0A170NKH9	RecT	Bacteria	76	0.55995	88	0.51109	80	0.85347	168	0.69871	128
A0A0B7IXG6	SAK3	Bacteria	81	0.69551	80	0.6924	96	0.34884	80	0.4498	96
A0A1Y1SA08	Rad59/52/22	Eukaryota	90	0.81675	88	0.87445	104	0.37174	64	0.47338	80
A0A0N7ZAV6	RDM1	Eukaryota	76	0.63024	80	0.63346	80	0.37491	56	0.43679	72
A0A109LAV7	RecT	Bacteria	88	0.56656	88	0.48809	64	0.86849	168	0.69525	128
A0A2A6LXM0	ERF	Bacteria	82	0.72018	88	0.68682	104	0.39292	96	0.48917	88
A0A0F0CCI3	RecT	Bacteria	83	0.60815	88	0.5375	96	0.54832	112	0.58239	120
A0A0R2G5G6	ERF	Bacteria	82	0.69775	88	0.6399	104	0.35789	88	0.45329	88
A0A2Y9MK45	RDM1	Eukaryota	74	0.27786	48	0.28481	48	0.20887	56	0.24519	56
A0A7K9F9M3	RDM1	Eukaryota	77	0.64681	80	0.65458	80	0.38487	64	0.44633	80
A0A2E7IQF8	ERF	Bacteria	81	0.68785	88	0.66484	96	0.38531	96	0.47422	96
A0A1B1I080	ERF	Bacteria	77	0.6462	88	0.6643	104	0.36739	88	0.45198	88
A0A2D6W0Q3	ERF	Bacteria	77	0.68671	88	0.62109	104	0.36026	88	0.41752	96
A0A223KU58	RecT	Bacteria	77	0.59268	88	0.49695	88	0.8454	168	0.68399	120
A0A1H8STK1	RedB	Bacteria	81	0.72488	96	0.59527	96	0.65631	136	0.96401	144
A0A256VMR1	RecT	Bacteria	75	0.58366	80	0.50332	80	0.84695	168	0.71274	128
A0A0J6IJD8	RecT	Bacteria	76	0.62156	88	0.52848	96	0.58637	128	0.66605	128
A0A0B7JCL7	RedB	Bacteria	89	0.71781	88	0.59725	96	0.62103	80	0.70678	128
A0A2A6MJS6	RedB	Bacteria	82	0.69613	88	0.60542	104	0.64977	112	0.78979	128
A0A1Q5UWJ3	RecT	Bacteria	82	0.60933	88	0.49651	72	0.82579	168	0.68653	128
A0A0F0CNS6	ERF	Bacteria	78	0.72511	88	0.65887	104	0.36901	88	0.46115	96
A0A172T7Q6	Rad59/52/22	Bacteria	88	0.81386	88	0.79722	96	0.3616	88	0.47981	88
A0A109MXE8	RecT	Bacteria	77	0.66511	88	0.55953	80	0.76657	160	0.8224	128
A0A1F9B5K7	RecT	Bacteria	73	0.59922	88	0.53792	80	0.85422	168	0.73968	128
A0A0R2IDT6	RecT	Bacteria	77	0.56239	88	0.49715	80	0.83489	168	0.6816	128
A0A2I1TQD6	ERF	Bacteria	79	0.69356	88	0.64595	96	0.3696	88	0.45237	96
H2NTE6	RDM1	Eukaryota	77	0.6475	80	0.67995	80	0.38361	64	0.45426	80
A0A061ATI8	Rad59/52/22	Eukaryota	80	0.67857	80	0.76553	96	0.35671	64	0.44426	80
A0A1B1I0Q4	ERF	Bacteria	84	0.67984	88	0.71656	104	0.35008	56	0.45311	88
A0A7L0EPU7	RDM1	Eukaryota	78	0.64789	80	0.68365	80	0.38955	64	0.45575	80
A0A2Y9MZ32	RDM1	Eukaryota	74	0.6384	80	0.67566	80	0.37977	64	0.43576	64
A0A2E7J6Q3	RecT	Bacteria	86	0.61388	88	0.51526	80	0.86869	168	0.70855	136
A0A1H8XK80	RecT	Bacteria	87	0.56885	88	0.46284	96	0.83736	176	0.66331	128
A0A091M4J2	RDM1	Eukaryota	83	0.64783	80	0.6597	80	0.37567	64	0.44664	80
A0A142D5C8	RecT	Bacteria	80	0.58477	88	0.48614	72	0.85195	168	0.68148	136
A0A257ADS0	RedB	Archaea	91	0.71435	88	0.55708	80	0.70807	144	0.81158	128
A0A1L6H9J7	ERF	Bacteria	82	0.59665	88	0.65959	104	0.2511	64	0.42307	88
A0A0J6NTJ6	SAK3	Bacteria	90	0.72397	80	0.69875	96	0.37779	88	0.46902	96
A0A2A6P944	ERF	Bacteria	75	0.67709	96	0.65593	104	0.36516	88	0.4599	96
A0A1Q5V0L9	RecT	Bacteria	83	0.59576	80	0.51087	88	0.57832	128	0.64433	128
A0A0F0LVC1	RecT	Bacteria	78	0.69188	88	0.57933	96	0.65185	136	0.83207	136
A0A1S9ZT89	RecT	Bacteria	75	0.61563	88	0.52942	96	0.5817	112	0.664	128
A0A0N9DY96	RedB	Bacteria	87	0.63779	88	0.61409	80	0.6352	112	0.76116	128
A0A1F9B786	Rad59/52/22	Bacteria	81	0.75835	88	0.89511	104	0.35901	64	0.4581	72
A0A172UFE7	RedB	Bacteria	78	0.73059	88	0.60517	96	0.61052	88	0.72564	128
A0A1C6FLM4	RedB	Bacteria	79	0.70379	88	0.61601	96	0.64436	136	0.94287	144
A0A2D6X6V4	SAK3	Archaea	78	0.72748	88	0.74387	104	0.38459	104	0.47939	104
A0A109W1W9	RedB	Bacteria	81	0.68662	88	0.5956	96	0.6544	136	0.94757	144
A0A7L0H2C3	RDM1	Eukaryota	87	0.64982	80	0.68683	88	0.39223	64	0.45781	80
H2QCQ8	RDM1	Eukaryota	77	0.64356	80	0.67931	80	0.38242	64	0.45139	80
A0A2I1YZ52	ERF	Bacteria	81	0.73785	88	0.69437	104	0.36536	88	0.46478	96
A0A1H8XV35	RecT	Bacteria	76	0.60757	88	0.47133	88	0.74136	160	0.63617	128
A0A2E7JDV5	RedB	Bacteria	86	0.7046	88	0.60933	96	0.61982	80	0.6952	128
A0A1L6R910	RecT	Bacteria	71	0.57615	88	0.4945	72	0.83919	168	0.67445	120
A0A257AX28	ERF	Bacteria	73	0.6955	96	0.66006	96	0.35358	88	0.4471	88
A0A142ECK3	RedB	Bacteria	87	0.64018	88	0.61423	80	0.6373	112	0.76281	128
A0A0J6S095	RecT	Bacteria	73	0.60101	88	0.47564	88	0.77047	168	0.65294	120
A0A0B7NLE7	Rad59/52/22	Eukaryota	70	0.82834	88	0.83194	104	0.3762	64	0.48084	80
A0A0R2JJM5	ERF	Bacteria	88	0.69747	88	0.63275	96	0.36975	88	0.42446	96
A0A2A6Z7S5	RecT	Bacteria	78	0.53457	72	0.49051	80	0.75683	168	0.62819	128
A0A1Q5VH86	RecT	Bacteria	89	0.57144	88	0.46196	88	0.82244	168	0.66107	128
A0A1T0AB74	RecT	Bacteria	81	0.64875	80	0.52361	88	0.79015	168	0.65029	112
A0A172WRL4	RecT	Bacteria	85	0.57931	88	0.48952	64	0.86512	168	0.69832	128
A0A1F9KXI7	ERF	Bacteria	77	0.71694	88	0.66807	104	0.36767	88	0.43512	96
A0A109WCH3	ERF	Bacteria	87	0.65063	88	0.66885	104	0.35956	80	0.44793	88
A0A1C6FMR8	SAK3	Bacteria	85	0.71244	80	0.69749	96	0.38011	88	0.46426	88
A0A0N9DYY0	RedB	Bacteria	86	0.63651	88	0.61452	80	0.63434	112	0.75964	128
A0A1H8Z291	ERF	Bacteria	80	0.71767	88	0.69515	104	0.27211	96	0.47414	88
A0A0F0ZSZ2	Rad59/52/22	Bacteria	86	0.87932	88	0.77288	96	0.3562	88	0.48469	88
A0A7L0XAA7	RDM1	Eukaryota	78	0.64072	80	0.6791	80	0.38903	64	0.45141	80
A0A2I2AAW6	ERF	Bacteria	70	0.6755	88	0.67999	104	0.36265	88	0.46072	88
A0A2E7KTY7	Rad59/52/22	Bacteria	92	0.75837	88	0.79844	104	0.38127	80	0.48058	96
A0A2D6X8A0	RecT	Archaea	77	0.64846	64	0.50056	56	0.82021	168	0.67156	136
A0A061JMK6	Rad59/52/22	Bacteria	91	0.77335	88	0.84598	104	0.37285	56	0.48277	64
A0A1L6R9V4	ERF	Bacteria	89	0.66246	88	0.61299	104	0.36117	88	0.41042	88
A0A257Q9U0	ERF	Bacteria	78	0.73681	96	0.66576	104	0.40434	88	0.51073	96
A0A091MZ58	RDM1	Eukaryota	79	0.64676	80	0.65381	80	0.39107	64	0.44788	80
A0A0B8Q485	RedB	Bacteria	76	0.63675	88	0.61364	80	0.63669	112	0.75615	128
A0A0R2JK24	ERF	Bacteria	84	0.69808	88	0.64674	104	0.35853	88	0.41075	96
A0A223S098	RecT	Bacteria	81	0.62575	88	0.53449	72	0.86543	168	0.75073	144
A0A2A6ZC90	SAK3	Bacteria	82	0.76647	64	0.70933	88	0.39885	96	0.50208	96
A0A1T0C3M1	RecT	Bacteria	74	0.57671	88	0.46659	80	0.84274	168	0.69265	120
A0A1Q5VHZ4	ERF	Bacteria	82	0.69568	88	0.64789	96	0.37067	96	0.49794	96
A0A1F9LZ38	Rad59/52/22	Bacteria	83	0.77461	88	0.90241	104	0.36587	64	0.46424	72
A0A109WH96	ERF	Bacteria	85	0.6298	88	0.62675	104	0.34543	88	0.42537	88
A0A1C6GC95	RecT	Bacteria	81	0.6116	88	0.52285	80	0.91122	176	0.73091	128
A0A1H9B4D1	RecT	Bacteria	76	0.69151	88	0.58031	88	0.60477	136	0.79659	128
A0A2E7LMT9	Rad59/52/22	Bacteria	91	0.89178	96	0.78339	96	0.36355	80	0.47373	88
A0A257RRQ7	RecT	Bacteria	80	0.48898	72	0.41555	72	0.70811	144	0.59292	104
A0A2D6X9L8	RecT	Archaea	75	0.57019	88	0.50364	64	0.8697	168	0.73951	128
A0A7L1LB19	RDM1	Eukaryota	85	0.64821	80	0.68391	88	0.38937	64	0.45236	80
A0A0B8QJV2	RedB	Bacteria	86	0.71194	88	0.6008	88	0.65272	128	0.94605	144
A0A0R2JM92	RedB	Bacteria	72	0.71337	88	0.59137	96	0.65669	136	0.96795	144
A0A0J6ZQH8	RecT	Bacteria	77	0.60569	88	0.53013	64	0.83622	168	0.74384	128
A0A0N9W3Q1	ERF	Bacteria	80	0.74303	88	0.71553	104	0.24483	88	0.47514	96
A0A2I2UI43	Rad59/52/22	Eukaryota	78	0.40619	40	0.45829	56	0.21741	48	0.26546	48
A0A1T0CQM1	RecT	Bacteria	79	0.57814	88	0.53471	96	0.57553	128	0.64124	120
A0A1Q5XDE4	RecT	Bacteria	77	0.60788	88	0.50184	64	0.87497	168	0.70484	128
A0A1H9E981	RecT	Bacteria	73	0.61691	88	0.45867	72	0.8048	176	0.67132	136
A0A2D6X9Z5	RecT	Archaea	77	0.61105	88	0.5052	80	0.86689	168	0.68337	136
A0A257SR41	RecT	Bacteria	76	0.59751	88	0.51937	88	0.9033	168	0.73201	128
A0A061N9U4	RecT	Bacteria	74	0.50494	72	0.46833	72	0.60246	112	0.51721	80
A0A0R2JZX6	RedB	Bacteria	75	0.69986	88	0.59261	96	0.65121	136	0.95616	144
A0A0J7H602	Rad59/52/22	Bacteria	92	0.91263	88	0.77576	96	0.37231	88	0.47983	88
A0A172Z4F2	RecT	Bacteria	76	0.62203	64	0.56337	72	0.57677	96	0.64837	104
I3MYU0	RDM1	Eukaryota	76	0.64581	80	0.68418	80	0.38178	64	0.44843	80
A0A7L3C5D0	RDM1	Eukaryota	83	0.64596	80	0.65458	80	0.38907	64	0.44837	80
A0A1L6VS15	ERF	Bacteria	74	0.61909	88	0.62062	80	0.27274	88	0.44456	96
A0A1Q5XTU6	RecT	Bacteria	76	0.69366	88	0.55584	96	0.78457	160	0.81729	128
A0A225DBH4	ERF	Bacteria	81	0.63894	88	0.70641	104	0.31283	56	0.43597	88
A0A1T1BFH9	Rad59/52/22	Bacteria	84	0.81026	88	0.78397	96	0.36672	88	0.48117	88
A0A1F9MLI5	ERF	Bacteria	72	0.62751	88	0.61396	80	0.39595	96	0.45854	96
A0A109XVZ9	RecT	Bacteria	84	0.5842	80	0.49171	88	0.87352	176	0.70736	128
A0A2A7A2A8	SAK3	Bacteria	80	0.76745	64	0.70583	88	0.40417	96	0.50618	96
A0A2E7NWN0	ERF	Bacteria	95	0.4186	56	0.45	64	0.30177	72	0.33677	72
A0A2D6XA20	SAK3	Archaea	89	0.73243	80	0.71201	96	0.3793	88	0.46896	96
A0A1H9EMQ3	RecT	Bacteria	82	0.61052	88	0.55378	96	0.57723	128	0.65086	128
A0A0B8T4F2	ERF	Bacteria	81	0.65605	88	0.68698	104	0.35624	56	0.44406	96
A0A1C6H6C1	RecT	Bacteria	79	0.60705	88	0.50354	72	0.85204	176	0.70022	128
A0A0J7KD30	RecT	Eukaryota	81	0.56543	88	0.46324	88	0.82712	168	0.65897	128
A0A1L6VUU4	ERF	Bacteria	75	0.61519	88	0.62913	80	0.3307	88	0.42694	96
A0A0F2RDS6	ERF	Bacteria	85	0.74006	96	0.66552	96	0.39992	96	0.50836	96
A0A225DD25	RedB	Bacteria	85	0.70115	72	0.61441	80	0.65419	112	0.77455	128
A0A0P0AJB0	RecT	Bacteria	80	0.60874	88	0.48137	72	0.84908	168	0.67715	128
A0A0R2KZ66	ERF	Bacteria	82	0.58698	88	0.65581	104	0.35143	64	0.42701	96
A0A257T1S4	RecT	Bacteria	71	0.60391	80	0.55029	80	0.45113	88	0.52805	88
A0A7L3L4K2	RDM1	Eukaryota	85	0.65038	80	0.68816	88	0.3831	64	0.46063	80
A0A1V8NUP8	RecT	Bacteria	82	0.57333	88	0.52253	96	0.57164	104	0.63617	128
A0A2A7ANQ0	SAK3	Bacteria	81	0.76519	64	0.7037	88	0.40239	96	0.50501	96
A0A1Q6AJP6	Rad59/52/22	Bacteria	88	0.89064	88	0.77463	96	0.36192	88	0.48526	88
A0A1Y1YC27	Rad59/52/22	Eukaryota	89	0.83204	88	0.80559	96	0.37551	56	0.48083	80
A0A116L140	RecT	Bacteria	75	0.58005	88	0.47583	80	0.85033	168	0.69894	120
A0A1T1GV18	ERF	Bacteria	77	0.73941	88	0.69993	104	0.383	88	0.47194	96
A0A2E7NWP2	RecT	Bacteria	74	0.60117	88	0.49265	96	0.81117	168	0.70046	136
A0A2D6XBG3	RecT	Archaea	89	0.6087	88	0.49768	64	0.90732	168	0.7107	128
A0A0P0DDB0	RedB	Bacteria	75	0.72926	88	0.61445	96	0.63064	80	0.71879	128
A0A1C6H8A6	Rad59/52/22	Bacteria	77	0.90538	96	0.76759	104	0.37399	96	0.48516	88
A0A257WBR7	ERF	Bacteria	88	0.56275	72	0.57355	72	0.32295	56	0.36638	72
A0A1V8NUT3	RecT	Bacteria	82	0.58537	88	0.53134	96	0.57609	128	0.6458	120
A0A091QSI4	RDM1	Eukaryota	78	0.64525	80	0.65611	80	0.39207	64	0.45503	80
A0A0B9A1R4	RecT	Bacteria	80	0.58642	80	0.52463	88	0.55524	112	0.61181	120
A0A1Q6AWD2	RedB	Bacteria	87	0.64418	88	0.58931	88	0.61465	120	0.74709	120
A0A225DEV6	RedB	Bacteria	82	0.69868	72	0.613	80	0.65369	112	0.76805	128
A0A0R2LCG1	RecT	Bacteria	73	0.56808	88	0.50579	80	0.85864	168	0.69162	128
J5SAB1	Rad59/52/22	Eukaryota	74	0.66996	80	0.76128	96	0.26994	64	0.44982	80
A0A2A7AV73	RedB	Bacteria	83	0.70863	88	0.6185	96	0.64205	136	0.90985	144
A0A1T1H260	RecT	Bacteria	83	0.59065	88	0.53782	96	0.58128	112	0.6485	128
A0A1B1LRR0	RecT	Bacteria	76	0.61689	88	0.52055	80	0.85164	168	0.74281	128
A0A1H9HLN6	ERF	Bacteria	86	0.67457	88	0.64047	96	0.35925	88	0.46212	88
A0A7L3RJ72	RDM1	Eukaryota	84	0.64826	80	0.68177	80	0.38445	64	0.45676	80
A0A0F3GTX6	RecT	Bacteria	73	0.64133	88	0.48874	80	0.67754	136	0.59324	112
A0A116MDY7	RecT	Bacteria	76	0.60592	88	0.52937	80	0.82603	168	0.73669	128
A0A1G0DMJ5	RecT	Bacteria	82	0.57497	88	0.52801	88	0.57091	136	0.62425	120
A0A1L7AMM9	RecT	Bacteria	82	0.59434	80	0.5429	88	0.58633	128	0.65719	120
A0A2E7P9V0	RecT	Bacteria	81	0.61942	80	0.54771	88	0.57465	128	0.66958	120
A0A2D6XBR4	RecT	Archaea	80	0.62047	88	0.53134	64	1	176	0.74652	128
A0A0P0DRQ3	RedB	Bacteria	81	0.64808	88	0.57962	80	0.63017	144	0.78861	128
A0A1Q6AYD9	RecT	Bacteria	83	0.59394	88	0.54431	96	0.57475	128	0.65151	128
A0A1C6HDK1	RecT	Bacteria	79	0.63748	72	0.5434	72	0.85056	168	0.74989	144
A0A257XEQ4	RecT	Bacteria	77	0.5951	80	0.54847	88	0.59629	136	0.67485	120
A0A061NSQ9	RecT	Bacteria	75	0.66092	88	0.55791	80	0.76368	160	0.82122	128
A0A1T2AXM9	Rad59/52/22	Bacteria	87	0.90967	96	0.77264	96	0.36542	88	0.477	88
A0A1Y2CNZ3	Rad59/52/22	Eukaryota	92	0.82803	88	0.84427	104	0.37857	64	0.48529	88
A0A225DGA0	RedB	Bacteria	83	0.70279	72	0.61219	80	0.65768	112	0.77594	128
A0A1B1LRT2	RecT	Bacteria	77	0.67418	88	0.54267	72	0.86097	168	0.75768	136
A0A2A7BH07	RedB	Bacteria	72	0.72298	88	0.58646	96	0.6739	136	0.94953	144
A0A0J8DB96	RecT	Bacteria	79	0.65673	88	0.55409	80	0.91369	168	0.77022	128
A0A1H9LZI0	RedB	Bacteria	83	0.61382	88	0.56686	72	0.58792	128	0.73371	128
A0A116NZV0	RedB	Bacteria	76	0.69182	88	0.57375	88	0.64661	136	0.9327	144
A0A2I3HIK9	Rad59/52/22	Eukaryota	79	0.45432	48	0.54284	64	0.22623	48	0.28578	64
A0A1V8P436	RecT	Bacteria	82	0.61733	88	0.52064	96	0.58466	104	0.65308	128
A0A7L4BIK7	RDM1	Eukaryota	84	0.6473	80	0.68188	80	0.38685	64	0.45585	80
A0A0C1Q7J6	ERF	Bacteria	76	0.66383	88	0.63682	96	0.36148	80	0.41517	88
A0A1G0DQ36	RecT	Bacteria	87	0.60819	88	0.44272	64	0.76183	168	0.62411	128
A0A1A7XCZ4	RDM1	Eukaryota	80	0.65058	80	0.68259	80	0.3892	64	0.46602	80
A0A0R2LGC3	ERF	Bacteria	77	0.69022	88	0.65287	104	0.36619	88	0.42065	96
A0A0F3GWD1	RedB	Bacteria	70	0.6987	88	0.59349	96	0.6357	136	0.96108	144
A0A173KS23	Rad59/52/22	Bacteria	74	0.89147	96	0.67485	88	0.38257	88	0.48503	88
A0A2E7Q654	ERF	Bacteria	72	0.62677	88	0.60217	80	0.3757	88	0.42922	96
A0A1L7GT62	RecT	Bacteria	72	0.58816	88	0.51313	80	0.87203	168	0.72284	128
A0A1C6HK43	RecT	Bacteria	79	0.6308	88	0.49531	64	0.80305	168	0.66605	128
A0A1T2BDY9	RecT	Bacteria	75	0.61804	88	0.54082	88	0.57418	112	0.66898	120
A0A116PSF2	ERF	Bacteria	77	0.70198	88	0.6453	104	0.37095	88	0.47156	96
A0A1H9MQW5	ERF	Bacteria	87	0.64452	88	0.71071	104	0.3652	56	0.44154	88
A0A258I212	ERF	Bacteria	70	0.67552	88	0.62314	96	0.37836	80	0.42881	88
A0A2A7E385	RecT	Bacteria	79	0.67795	88	0.55134	80	0.77965	160	0.83398	128
A0A1Q6E4L1	RedB	Bacteria	80	0.65152	88	0.56914	88	0.50521	104	0.74314	120
A0A2I3HMM9	Rad59/52/22	Eukaryota	73	0.8165	88	0.86019	104	0.37329	64	0.47332	80
A0A061P958	RecT	Bacteria	80	0.55641	88	0.5206	80	0.83232	168	0.67113	128
A0A173LXP7	Rad59/52/22	Bacteria	93	0.78551	88	0.83552	104	0.37602	64	0.45801	88
A0A1V8RE08	ERF	Bacteria	80	0.65102	80	0.59189	88	0.37332	88	0.43854	88
A0A0R2LJK4	ERF	Bacteria	80	0.73291	88	0.70271	96	0.38265	88	0.46533	96
A0A7L4D2B9	RDM1	Eukaryota	72	0.64946	80	0.65533	80	0.38823	64	0.44992	80
J7S789	Rad59/52/22	Eukaryota	80	0.68283	72	0.76763	88	0.35547	56	0.4549	80
A0A2D6XDR4	RecT	Archaea	80	0.61057	88	0.52575	88	0.93525	168	0.75636	128
A0A0C1R0E5	ERF	Bacteria	87	0.64937	88	0.66706	104	0.36769	88	0.45217	88
A0A1A7ZQN1	RDM1	Eukaryota	80	0.64844	80	0.68245	80	0.3938	64	0.46357	80
A0A1G0I604	RecT	Bacteria	80	0.59598	88	0.50776	80	0.89771	168	0.73331	128
A0A1L7GTU9	RecT	Bacteria	72	0.59004	88	0.51596	80	0.87258	168	0.7244	128
A0A1B1S5G1	RecT	Bacteria	75	0.58491	88	0.48692	72	0.85775	176	0.68312	128
A0A2E7WCK1	ERF	Archaea	79	0.62329	88	0.63191	96	0.2435	88	0.44463	88
A0A142M4E0	RecT	Bacteria	73	0.61702	88	0.47864	72	0.84743	168	0.70194	128
A0A1C6HNN2	Rad59/52/22	Bacteria	91	0.95376	96	0.72668	88	0.38073	88	0.48216	88
A0A117E7R2	ERF	Bacteria	79	0.65891	88	0.7056	104	0.35467	56	0.43734	80
A0A225DM12	RedB	Bacteria	84	0.70494	72	0.61623	80	0.65833	112	0.77695	128
A0A1Y2G4J1	Rad59/52/22	Eukaryota	84	0.82477	88	0.86456	104	0.37626	64	0.48276	88
A0A1Q6H3M1	RecT	Bacteria	82	0.57837	72	0.49806	64	0.90223	176	0.70963	128
A0A2A7H230	RecT	Bacteria	77	0.66625	88	0.54451	80	0.78363	160	0.82147	128
A0A2I3M7P5	Rad59/52/22	Eukaryota	75	0.81421	88	0.86164	104	0.37273	64	0.46948	80
A0A258NX68	ERF	Bacteria	73	0.69564	88	0.63951	104	0.36984	88	0.42535	88
A0A1V8Y9M0	SAK3	Bacteria	87	0.71659	64	0.68868	88	0.29492	88	0.47894	80
A0A173R717	ERF	Bacteria	76	0.56404	88	0.64693	104	0.37073	80	0.43937	96
A0A091SE88	RDM1	Eukaryota	75	0.6276	80	0.63662	80	0.33392	64	0.40855	80
A0A0R2LVI9	ERF	Bacteria	71	0.73034	96	0.60557	96	0.38665	88	0.44472	96
A0A061PC04	RecT	Bacteria	78	0.6143	88	0.47574	72	0.87609	168	0.71062	136
A0A1A8CYB7	RDM1	Eukaryota	80	0.651	80	0.68271	88	0.39363	64	0.46542	80
A0A7M4DWX2	RDM1	Eukaryota	79	0.64574	80	0.68652	88	0.38656	64	0.45561	80
A0A0C1UJQ3	ERF	Bacteria	85	0.66925	88	0.65062	104	0.36477	88	0.46374	88
A0A1G0ICA0	Rad59/52/22	Bacteria	92	0.89122	96	0.75949	96	0.36388	88	0.48415	88
A0A2D6XGT2	SAK3	Archaea	77	0.74482	88	0.72183	104	0.37066	88	0.47555	96
A0A0J8RRK7	Rad59/52/22	Eukaryota	74	0.83519	88	0.84033	104	0.37738	64	0.4857	88
A0A1H9NPB0	ERF	Bacteria	78	0.67889	88	0.6357	96	0.36038	88	0.46447	88
A0A1L7GTV4	RecT	Bacteria	73	0.58852	88	0.51704	80	0.87582	168	0.7249	128
A0A2E7ZS53	RecT	Bacteria	72	0.71133	88	0.57521	96	0.66643	144	0.85718	136
A0A225DV79	RedB	Bacteria	83	0.69934	72	0.61336	80	0.65918	112	0.77388	128
A0A1T2KUG1	RecT	Bacteria	88	0.58566	88	0.50302	64	0.84857	168	0.72796	128
A0A1Y2GR86	Rad59/52/22	Eukaryota	90	0.82796	88	0.84981	104	0.37214	64	0.47759	88
A0A259DP76	RedB	Bacteria	83	0.74157	88	0.61605	96	0.63602	80	0.7342	128
A0A1Q6JS02	ERF	Bacteria	79	0.40449	56	0.42781	56	0.25774	64	0.28242	56
A0A1C6HTX6	ERF	Bacteria	86	0.73779	88	0.68773	104	0.38292	88	0.46522	96
A0A1V8YPU1	RecT	Bacteria	78	0.61705	88	0.54611	64	0.83649	168	0.74468	128
A0A173RED8	RecT	Bacteria	78	0.63241	88	0.51497	64	0.83406	176	0.68717	128
A0A2A7H829	Rad59/52/22	Bacteria	84	0.89265	96	0.78844	96	0.35659	88	0.48026	88
A0A117I843	RecT	Bacteria	86	0.67788	88	0.51995	80	0.82351	168	0.73938	136
A0A1A8J3Q5	RDM1	Eukaryota	80	0.6512	80	0.68281	80	0.39455	64	0.46785	80
A0A0R2U4M2	Rad59/52/22	Bacteria	84	0.79687	88	0.85112	104	0.36071	64	0.46397	88
A0A337RY91	RDM1	Eukaryota	78	0.27222	48	0.25117	48	0.19375	48	0.22814	56
A0A7M4G2B7	Rad59/52/22	Eukaryota	74	0.81717	88	0.86031	104	0.3283	64	0.47386	80
A0A2D6XHC3	Rad59/52/22	Archaea	76	0.78911	88	0.87172	104	0.36909	64	0.45889	80
A0A062IYN2	RedB	Bacteria	82	0.63701	88	0.60586	96	0.63754	112	0.76341	128
A0A1G0KV20	RecT	Bacteria	82	0.59188	88	0.47443	88	0.76186	168	0.64524	128
A0A0F4T3E5	RecT	Bacteria	76	0.62278	64	0.563	72	0.57903	96	0.64692	104
A0A142X079	ERF	Bacteria	78	0.6916	88	0.6759	104	0.37284	88	0.43759	88
A0A1H9PQ33	RecT	Bacteria	80	0.58728	88	0.4661	88	0.75426	168	0.63011	128
A0A1L7RU29	ERF	Bacteria	82	0.57341	80	0.63401	96	0.33662	64	0.38501	88
A0A2E8A6I7	RecT	Bacteria	82	0.63159	88	0.57521	72	0.61878	136	0.74404	120
A0A1T2L017	SAK3	Bacteria	83	0.73296	80	0.70406	96	0.4064	96	0.49183	96
A0A0P0I1V5	RedB	Bacteria	87	0.63441	88	0.61401	80	0.63378	112	0.75698	128
A0A1V8ZFJ6	RecT	Bacteria	77	0.64015	88	0.54186	64	0.85214	168	0.74236	128
A0A1Y2HQ32	Rad59/52/22	Eukaryota	84	0.82444	88	0.86595	104	0.37592	64	0.47525	80
A0A225E6U7	Rad59/52/22	Bacteria	79	0.8595	96	0.81895	104	0.3796	96	0.4911	96
A0A0R2XEZ2	ERF	Bacteria	84	0.73604	88	0.67275	104	0.3789	88	0.46245	96
A0A1Q6K862	SAK3	Bacteria	92	0.67234	80	0.63129	88	0.42183	96	0.46938	96
A0A1A8MNZ4	RDM1	Eukaryota	80	0.6482	80	0.68368	80	0.39349	64	0.46384	80
A0A337SGZ7	RDM1	Eukaryota	84	0.27668	48	0.28658	48	0.21087	56	0.24158	56
A0A2D6XKG8	RecT	Archaea	79	0.54759	88	0.50482	80	0.84737	168	0.6745	136
A0A2A7HQT3	RecT	Bacteria	76	0.60722	88	0.51734	80	0.94113	176	0.73528	128
A0A259EHE7	SAK3	Bacteria	84	0.72637	80	0.69548	96	0.37625	88	0.47195	96
A0A117LJ48	RecT	Bacteria	87	0.36797	48	0.30261	48	0.5428	120	0.47307	88
A0A0J8YDE9	RecT	Bacteria	91	0.57123	80	0.48848	64	0.85779	176	0.71057	128
A0A1H9PZ83	ERF	Bacteria	81	0.66646	88	0.67134	104	0.38289	96	0.46542	96
A0A1G0VCF0	ERF	Bacteria	79	0.58319	88	0.52415	88	0.34725	88	0.40186	96
A0A1B1TTV4	SAK3	Bacteria	91	0.80235	88	0.79167	104	0.3836	80	0.47974	96
A0A0F4TB10	RecT	Bacteria	75	0.61751	88	0.53096	96	0.58507	128	0.66456	128
A0A1Y2IAU5	Rad59/52/22	Eukaryota	95	0.81998	88	0.86226	104	0.37062	64	0.47893	80
A0A1T2P472	ERF	Bacteria	81	0.67908	88	0.64873	104	0.36495	88	0.46236	88
A0A1V9BDZ0	ERF	Bacteria	81	0.61572	88	0.65742	104	0.32205	64	0.4191	88
A0A1Q6KLZ5	Rad59/52/22	Bacteria	74	0.92278	96	0.7715	104	0.3718	88	0.48341	96
A0A0R2YYY1	RecT	Bacteria	76	0.62323	64	0.56479	64	0.58024	96	0.65244	120
A0A1C6HYU3	RecT	Bacteria	77	0.58281	88	0.51891	72	0.85054	168	0.71728	128
A0A259EMP7	SAK3	Bacteria	86	0.71296	88	0.6577	96	0.4316	80	0.49724	104
A0A0C1ZST6	RecT	Bacteria	82	0.61112	88	0.55407	96	0.57949	128	0.64728	128
A0A2A7MLS2	RedB	Bacteria	85	0.698	88	0.61928	96	0.64591	136	0.94297	144
A0A0J8YEF9	ERF	Bacteria	85	0.64881	88	0.71944	104	0.36474	56	0.44542	88
A0A1G0WFX2	Rad59/52/22	Bacteria	80	0.78068	88	0.83471	104	0.38992	72	0.48033	80
A0A341ATA7	RDM1	Eukaryota	71	0.27722	48	0.26397	48	0.21024	56	0.24551	56
A0A225U0H8	RecT	Bacteria	82	0.62061	88	0.52056	96	0.58064	104	0.64824	128
A0A1H9Q0K8	ERF	Bacteria	78	0.69917	88	0.64199	104	0.36305	88	0.41989	96
A0A1B1U2S1	SAK3	Bacteria	90	0.79404	88	0.78743	96	0.37858	80	0.48104	72
A0A142XIH8	Rad59/52/22	Bacteria	77	0.85991	96	0.82198	104	0.37662	96	0.49303	96
A0A2E8DZ86	ERF	Bacteria	74	0.67841	88	0.65148	104	0.35802	80	0.44803	88
A0A1V9DJA7	RedB	Bacteria	83	0.62149	88	0.57218	72	0.60995	136	0.74904	128
A0A1Q6L4G8	ERF	Bacteria	76	0.63828	88	0.68227	104	0.33222	64	0.41962	80
A0A1T2PT36	ERF	Bacteria	78	0.6296	88	0.65887	104	0.35104	64	0.42213	88
A0A1B1U2S2	SAK3	Bacteria	90	0.79821	88	0.77801	96	0.38372	80	0.47836	88
A0A259KN40	RecT	Bacteria	82	0.65924	88	0.58524	80	0.62879	144	0.74582	128
A0A0R3KH91	ERF	Bacteria	79	0.71025	96	0.68916	96	0.38701	96	0.48446	96
A0A1H9RDR8	ERF	Bacteria	80	0.68685	88	0.67422	96	0.36996	88	0.46721	88
A0A1C6ILX7	Rad59/52/22	Bacteria	85	0.95218	96	0.73859	88	0.38513	88	0.49358	88
A0A2A7RII7	ERF	Bacteria	81	0.6902	88	0.6704	96	0.36518	88	0.44899	88
A0A062X5U2	RecT	Bacteria	80	0.57558	88	0.47967	88	0.79253	168	0.65962	128
A0A0P0QD74	RecT	Bacteria	81	0.57631	88	0.53031	96	0.57788	128	0.65016	128
A0A173S690	SAK3	Bacteria	82	0.7684	64	0.7094	88	0.40415	96	0.50378	96
A0A341AUW8	RDM1	Eukaryota	76	0.64452	80	0.67434	80	0.37689	64	0.44149	80
A0A1G0Y652	ERF	Bacteria	70	0.66027	96	0.65164	104	0.36122	88	0.46255	96
A0A0J8YFR5	ERF	Bacteria	83	0.7371	88	0.68579	104	0.38301	88	0.46375	96
A0A142XV72	RecT	Bacteria	81	0.57158	88	0.50354	80	0.88241	168	0.73878	128
A0A2E8E0Y6	SAK3	Bacteria	86	0.74531	88	0.65578	96	0.40924	96	0.48931	104
A0A0F4W527	ERF	Bacteria	83	0.66869	88	0.66753	96	0.36659	88	0.4514	88
A0A117S944	ERF	Bacteria	80	0.5813	80	0.52298	88	0.34753	88	0.39971	96
A0A1Q6L7U4	RecT	Bacteria	79	0.55756	88	0.49485	88	0.77304	168	0.65669	120
A0A1T2XA40	RecT	Bacteria	80	0.53791	88	0.48876	80	0.76392	168	0.63663	120
A0A1Y2MN38	RecT	Bacteria	81	0.60222	88	0.50486	88	0.80347	168	0.69245	128
A0A259MDM5	RecT	Bacteria	78	0.62051	80	0.54756	96	0.59722	128	0.67448	120
A0A1V9I0U8	RecT	Bacteria	84	0.56964	88	0.49206	72	0.82729	168	0.68638	128
A0A0R3L2H3	RecT	Bacteria	71	0.5829	88	0.54243	80	0.57906	112	0.63914	120
A0A1B1UD32	RecT	Bacteria	83	0.63781	88	0.5671	80	0.63509	136	0.77143	128
A0A2A7T409	ERF	Bacteria	85	0.65426	88	0.7161	104	0.36761	56	0.44295	88
A0A1H9S009	RecT	Bacteria	89	0.58947	88	0.52261	64	0.74015	136	0.64977	112
A0A173S979	ERF	Bacteria	87	0.64339	88	0.67322	104	0.35812	56	0.43625	88
A0A1C6J8G0	ERF	Bacteria	84	0.66362	88	0.69325	104	0.33448	64	0.43889	96
A0A0J8YKI4	RecT	Bacteria	89	0.56048	88	0.46339	88	0.81909	168	0.66119	128
A0A2D7E9L8	RecT	Bacteria	87	0.63608	88	0.52118	72	0.89299	176	0.73316	136
A0A1G0YIK4	RecT	Bacteria	75	0.55324	88	0.52257	96	0.57167	128	0.63025	128
A0A142Y6I1	RecT	Bacteria	80	0.59048	88	0.51615	72	0.86474	168	0.73425	128
A0A2E8EUJ3	ERF	Bacteria	71	0.71678	88	0.6663	104	0.38719	88	0.47404	96
A0A118DSN6	RecT	Bacteria	82	0.62479	88	0.50951	72	0.89746	176	0.71052	136
A0A1L8CFW5	ERF	Bacteria	77	0.7111	88	0.64168	96	0.24324	88	0.47365	96
A0A1Q6LE76	ERF	Bacteria	85	0.66676	88	0.675	104	0.34451	56	0.44691	96
A0A1V9IMX9	RecT	Bacteria	84	0.56322	88	0.49508	80	0.83151	168	0.69198	128
A0A1T3BKP4	RecT	Bacteria	88	0.62056	88	0.57512	80	0.61508	136	0.7705	128
A0A1H9TFL7	RecT	Bacteria	85	0.6024	88	0.51207	88	0.80479	168	0.70053	128
A0A0R3LSZ5	ERF	Bacteria	71	0.53536	64	0.45795	72	0.3236	72	0.3607	72
A0A0P0YGJ3	RecT	Bacteria	84	0.60186	88	0.53698	96	0.58292	128	0.64583	120
A0A2A7U2M4	RecT	Bacteria	82	0.60456	80	0.51102	88	0.574	128	0.64783	128
A0A1Y2NTQ9	RedB	Bacteria	80	0.71838	88	0.59249	96	0.67777	136	0.84391	136
A0A259MHW9	ERF	Bacteria	83	0.68885	88	0.67373	96	0.38176	96	0.47038	88
A0A2D7GWG2	RecT	Bacteria	80	0.65552	88	0.57395	80	0.82212	168	0.76299	128
A0A066TC93	RecT	Bacteria	83	0.61496	88	0.49846	72	0.88726	168	0.7104	128
A0A0C2H7W2	RecT	Bacteria	79	0.59333	88	0.50551	80	0.90893	176	0.72791	128
A0A173SDT4	RecT	Bacteria	83	0.59861	72	0.52505	56	0.68933	144	0.6121	96
A0A0J9CGG4	ERF	Bacteria	79	0.72104	88	0.6645	104	0.36643	88	0.45932	96
A0A2E8HST0	SAK3	Bacteria	81	0.7008	80	0.67046	96	0.38442	88	0.46699	96
A0A142Y9D0	RecT	Bacteria	80	0.5994	88	0.532	80	0.88225	168	0.73762	136
A0A228H359	RecT	Bacteria	82	0.61647	88	0.50825	80	0.90088	176	0.71523	136
A0A851D8L2	RDM1	Eukaryota	85	0.48749	56	0.53151	64	0.28563	56	0.3612	64
A0A1B2A650	RedB	Bacteria	74	0.69431	88	0.58785	96	0.66131	136	0.95925	144
A0A1L8D0X5	RedB	Bacteria	84	0.69437	88	0.61178	96	0.65557	136	0.95662	144
A0A1Q6LH02	SAK3	Bacteria	90	0.61789	80	0.65087	88	0.41555	96	0.4683	88
A0A0R3MV35	ERF	Bacteria	78	0.69427	96	0.67985	96	0.39018	96	0.48761	96
A0A1Y2R3P7	SAK3	Bacteria	79	0.72534	80	0.69433	96	0.37674	80	0.47057	96
A0A2A7UDD0	RecT	Bacteria	75	0.74084	88	0.62387	104	0.674	136	0.85479	136
A0A1H9V764	RedB	Bacteria	82	0.70724	88	0.56872	88	0.6531	136	0.93793	144
A0A1V9QLM6	ERF	Bacteria	76	0.70774	88	0.59831	104	0.37378	88	0.43783	96
A0A1T3BKQ5	RedB	Bacteria	89	0.66381	88	0.59367	80	0.62246	136	0.77919	128
A0A259SLE8	RedB	Bacteria	87	0.70992	88	0.58567	96	0.6394	152	0.83925	136
A0A0J9I769	RecT	Bacteria	73	0.54702	88	0.48105	88	0.80744	176	0.6224	128
A0A173U1T3	ERF	Bacteria	86	0.74694	88	0.6958	104	0.36611	88	0.46747	96
A0A2I5KDP8	RecT	Bacteria	77	0.56663	88	0.47481	80	0.82998	168	0.67612	120
A0A0C2HEI6	RecT	Bacteria	80	0.57033	88	0.51179	80	0.85124	168	0.67872	136
A0A1G3BXG0	RecT	Bacteria	90	0.61992	88	0.48463	80	0.78706	176	0.65194	128
A0A1C6K6Q2	ERF	Bacteria	89	0.65058	88	0.67186	104	0.36337	88	0.44818	88
A0A142YLA1	Rad59/52/22	Bacteria	79	0.86316	88	0.81011	104	0.37833	88	0.49125	96
A0A2E8MGE7	ERF	Bacteria	76	0.68388	88	0.6621	96	0.36171	88	0.45886	88
A0A093F138	RDM1	Eukaryota	83	0.64692	80	0.65611	80	0.38456	64	0.4491	80
A0A120CXC0	RecT	Bacteria	86	0.58885	88	0.47662	64	0.86691	168	0.7059	128
A0A229ACJ8	RecT	Bacteria	82	0.58	88	0.52456	96	0.57411	112	0.64535	120
A0A1L8GIV9	RDM1	Eukaryota	76	0.64295	80	0.68317	80	0.38402	64	0.44191	80
L9JB80	RDM1	Eukaryota	74	0.63525	80	0.6561	80	0.37478	80	0.43934	80
A0A0S1UHX5	Rad59/52/22	Bacteria	76	0.78257	88	0.84385	104	0.27067	56	0.45427	88
A0A1Q6PRV0	RecT	Bacteria	76	0.54663	80	0.46647	64	0.7982	160	0.65103	128
A0A2A7UVQ4	RecT	Bacteria	82	0.59133	80	0.52751	80	0.55754	120	0.63167	112
A0A1T3BLG3	RecT	Bacteria	86	0.63569	88	0.57424	80	0.64721	136	0.78107	128
A0A1Y2SCW4	RecT	Bacteria	80	0.58505	88	0.53116	88	0.57225	104	0.63632	128
A0A1H9VAL3	ERF	Bacteria	82	0.6893	88	0.64218	96	0.37085	88	0.4564	96
A0A0C2HRU9	RecT	Bacteria	77	0.61142	88	0.46236	72	0.76829	168	0.64142	128
A0A2D7IFD2	ERF	Bacteria	85	0.72406	88	0.65926	104	0.38005	88	0.46383	88
A0A173UK81	RecT	Bacteria	79	0.64067	88	0.51841	64	0.83481	176	0.69058	128
A0A259SX15	ERF	Bacteria	80	0.65714	88	0.61812	104	0.37114	88	0.43756	88
A0A1B2DHX7	ERF	Bacteria	80	0.61685	88	0.67044	104	0.36186	64	0.42946	96
A0A1G3CWU8	ERF	Bacteria	80	0.71094	96	0.66964	96	0.39525	96	0.49051	96
A0A1C6K942	ERF	Bacteria	78	0.73397	88	0.69149	104	0.36627	88	0.46234	96
A0A143B2N5	RedB	Bacteria	72	0.71374	88	0.57211	96	0.67216	128	0.87818	144
A0A0F5ES89	RedB	Bacteria	84	0.63759	88	0.57605	88	0.6064	128	0.73489	120
A0A120E6U7	Rad59/52/22	Eukaryota	82	0.81252	88	0.86365	104	0.37251	64	0.47464	80
A0A0S2EQH5	ERF	Bacteria	82	0.68303	88	0.67703	96	0.3723	96	0.46659	88
A0A2A7WMN3	RecT	Bacteria	80	0.67739	88	0.54597	80	0.78853	160	0.82888	128
A0A2E8RC09	ERF	Archaea	86	0.68319	88	0.69642	104	0.37193	56	0.45733	96
A0A1Q6R531	RecT	Bacteria	76	0.62706	88	0.52164	96	0.85784	168	0.72342	128
A0A0C2I108	RecT	Bacteria	78	0.61638	88	0.47287	72	0.77368	168	0.64558	128
A0A1T3BML9	RecT	Bacteria	83	0.65886	88	0.58442	80	0.65749	136	0.79917	128
A0A259TVY5	Rad59/52/22	Bacteria	71	0.89018	96	0.78691	96	0.35265	80	0.48416	88
A0A1H9VQE5	ERF	Bacteria	79	0.68742	88	0.67177	96	0.37033	88	0.46701	88
A0A1B2F5X1	RecT	Bacteria	88	0.56836	88	0.48984	88	0.86951	168	0.69748	128
A0A120FY21	RecT	Bacteria	74	0.62171	56	0.55835	72	0.57545	96	0.65325	120
A0A1C6KNQ3	RecT	Bacteria	84	0.58952	88	0.51241	88	0.85877	168	0.72879	128
A0A1G3E3J6	RecT	Bacteria	82	0.58789	88	0.45535	88	0.75917	168	0.62169	128
A0A0F5JU37	RecT	Bacteria	80	0.63184	88	0.49309	72	0.86559	176	0.69553	136
[truncated: 8,281 more rows]
