# Supplementary material for: A structural phylogenetic tree of Rad52 and its annealase superfamily
Source: Comput Struct Biotechnol J. 2024 Dec 24;27:360–8. doi: 10.1016/j.csbj.2024.12.012 (PMC11783212; doi:10.1016/j.csbj.2024.12.012)
Supplement: Table S2 — TM-scores for unreviewed proteins from UniProt with a TMscore greater than 0.7 to at least one SSAP representative. [file mmc3.zip › Table S2.tsv]

id	tmMax	A0A843GZ30	A0A842UJM1	A0A2D6XBR4	L0KZL4									F-I = TM score, J-M Alignment length
A0A1C5VSC7	0.97156	0.97156	0.74673	0.37789	0.48608
R9KMY1	0.97075	0.97075	0.74723	0.36588	0.49257
A0A1G5IYJ3	0.96989	0.96989	0.73799	0.36649	0.48849
R9J1P5	0.96985	0.96985	0.74768	0.38268	0.49156
X1BDB4	0.96961	0.96961	0.71733	0.38134	0.48989
A0A2K4ZE93	0.96942	0.96942	0.7463	0.36928	0.48937
R9MF89	0.96903	0.96903	0.72644	0.38403	0.49133
A0A7U9X3J2	0.96896	0.96896	0.73139	0.38331	0.49045
R9MML4	0.96895	0.96895	0.72703	0.38341	0.49001
A0A7X3MKX8	0.96844	0.96844	0.74083	0.38299	0.49115
A0A7U9N9G1	0.96809	0.96809	0.73463	0.38187	0.49164
A0A374BSY4	0.96806	0.96806	0.73655	0.37955	0.49006
R9K9I5	0.96805	0.96805	0.73628	0.38719	0.49254
A0A7U9T5I7	0.96795	0.96795	0.73779	0.38202	0.49168
A0A2K4ZKE1	0.96781	0.96781	0.74093	0.38101	0.48818
A0A1C6E6A7	0.96769	0.96769	0.74916	0.3642	0.48694
A0A3A8YKA5	0.96748	0.96748	0.74472	0.34322	0.49388
A0A1C5P9Q8	0.96744	0.96744	0.74033	0.3649	0.48735
A0A426DFU6	0.96722	0.96722	0.7338	0.38756	0.49185
A0A3R8LG86	0.96708	0.96708	0.73642	0.38825	0.50079
A0A373MXQ4	0.96705	0.96705	0.73794	0.37342	0.48911
A0A1C6I5I0	0.96666	0.96666	0.74952	0.36417	0.48652
A0A1G9QGJ8	0.96605	0.96605	0.74266	0.36769	0.48427
A0A426DHC1	0.96594	0.96594	0.73539	0.38436	0.49293
R9NFD9	0.96581	0.96581	0.74168	0.38156	0.49079
R7B005	0.96559	0.96559	0.7456	0.36425	0.48363
N1ZW07	0.96559	0.96559	0.73826	0.38449	0.49253
A0A7U9SLC9	0.96469	0.96469	0.7492	0.36916	0.48993
A0A1M6VHR7	0.96458	0.96458	0.74199	0.3613	0.48918
A0A2T3F533	0.96419	0.96419	0.73495	0.37511	0.48971
A0A412MBY3	0.96418	0.96418	0.74778	0.38019	0.48988
A0A5M9NCT5	0.9639	0.9639	0.73517	0.36387	0.44988
A0A2T0BNV5	0.96381	0.96381	0.74248	0.36376	0.48639
A0A3R6AGR3	0.96375	0.96375	0.72514	0.36788	0.48766
A0A2G3PW91	0.96353	0.96353	0.73159	0.25286	0.49037
A0A1I0JPX8	0.96342	0.96342	0.74313	0.37626	0.49005
A0A317RBK7	0.96324	0.96324	0.73784	0.36118	0.48708
E6UCP1	0.96301	0.96301	0.73052	0.38308	0.48477
A0A4V3RXJ7	0.9627	0.9627	0.73763	0.3844	0.49228
A0A416KR32	0.96267	0.96267	0.74301	0.37956	0.48852
A0A317TEJ3	0.96238	0.96238	0.73654	0.36478	0.48809
A0A1Q9JPW7	0.96158	0.96158	0.73838	0.36377	0.48889
A0A6M1VK43	0.96124	0.96124	0.73526	0.36416	0.48751
U5S2W8	0.96107	0.96107	0.73806	0.36569	0.44995
E9SFB6	0.96064	0.96064	0.73476	0.38333	0.4895
A0A1M6M2Q6	0.96064	0.96064	0.73058	0.35753	0.44546
A0A3T0LW62	0.9606	0.9606	0.73881	0.3643	0.45041
A0A843HUI6	0.96029	0.96029	0.75898	0.36549	0.4879
A0A3M0SVC2	0.96017	0.96017	0.73856	0.36639	0.45172
A0A1I5RTT1	0.95974	0.95974	0.73855	0.36043	0.48572
A0A3D0LZR6	0.95965	0.95965	0.76005	0.38588	0.4929
K5BUL0	0.95962	0.95962	0.73423	0.38062	0.49334
R5VX10	0.95951	0.95951	0.74656	0.37664	0.49011
U2S017	0.95939	0.95939	0.74037	0.35911	0.44305
D8GI56	0.95924	0.95924	0.7388	0.36591	0.45046
A0A4S2B196	0.95921	0.95921	0.74806	0.37699	0.486
A0A2T0BQS4	0.959	0.959	0.73622	0.36681	0.4509
A0A843H0N6	0.95889	0.95889	0.74152	0.36572	0.49191
A0A395VX75	0.95867	0.95867	0.74623	0.3776	0.48601
A0A166TUJ3	0.95861	0.95861	0.73785	0.36473	0.45035
A0A373GGQ0	0.95843	0.95843	0.74756	0.37624	0.48486
A0A1C5NV07	0.95838	0.95838	0.74554	0.37792	0.48532
A0A843HUB7	0.95814	0.95814	0.72487	0.38913	0.49092
K0AYW1	0.95802	0.95802	0.73402	0.38177	0.49369
A0A7U0VEP6	0.95796	0.95796	0.73699	0.3813	0.48981
I8YUT3	0.9577	0.9577	0.74617	0.37795	0.48993
A0A1Q6IBC8	0.95768	0.95768	0.74658	0.37684	0.48522
A0A3E4WHQ4	0.95752	0.95752	0.74718	0.37085	0.44807
F2JQT1	0.95744	0.95744	0.73819	0.38152	0.49327
A6L493	0.95744	0.95744	0.73593	0.38105	0.48932
A0A6N3V9G0	0.95727	0.95727	0.74589	0.37748	0.48551
A0A174IZH5	0.95725	0.95725	0.7465	0.37769	0.48592
A7M1A0	0.95688	0.95688	0.74629	0.37761	0.48623
A0A395URE5	0.95687	0.95687	0.73328	0.38272	0.48998
A0A395VHA7	0.95682	0.95682	0.73468	0.38166	0.48987
A0A412FZY3	0.95676	0.95676	0.74648	0.3812	0.48602
D6D7Q6	0.95666	0.95666	0.74722	0.37752	0.48582
C6IF42	0.9565	0.9565	0.74693	0.37764	0.48943
E5C7D3	0.95648	0.95648	0.74665	0.37731	0.48544
A0A6L4Q0B9	0.95643	0.95643	0.73517	0.38094	0.48602
D0TRQ2	0.95627	0.95627	0.74757	0.37712	0.48562
A0A6I0Z250	0.95625	0.95625	0.74893	0.37912	0.48426
A0A412QSZ2	0.95618	0.95618	0.73511	0.38222	0.4901
C3QCC8	0.95616	0.95616	0.749	0.37631	0.48514
A0A2P8MJJ5	0.95602	0.95602	0.73977	0.38361	0.49487
A0A1Y4VBJ1	0.95579	0.95579	0.74723	0.37736	0.48597
A0A6I0ZEC6	0.95569	0.95569	0.73515	0.38202	0.49003
A0A6N2RNN2	0.95566	0.95566	0.74756	0.37653	0.48479
A0A3A5RDB6	0.95543	0.95543	0.74803	0.37709	0.48584
A0A412D4L8	0.95533	0.95533	0.74801	0.37738	0.48914
A0A1Q6KZB7	0.95531	0.95531	0.74203	0.3576	0.44389
A0A1C6AHD1	0.95525	0.95525	0.7398	0.35626	0.44295
A0A1Q2C4B7	0.95511	0.95511	0.73569	0.36912	0.48836
A0A415FHE7	0.95477	0.95477	0.73769	0.38278	0.48852
V9HUL0	0.95472	0.95472	0.73773	0.32247	0.49016
Q97HS2	0.95453	0.95453	0.73998	0.38398	0.49551
A0A843H6S6	0.95449	0.95449	0.73706	0.37181	0.44838
A0A642F709	0.95424	0.95424	0.75359	0.37907	0.48786
A0A1V6HBF9	0.95408	0.95408	0.73739	0.36339	0.48247
A0A1C7FQM3	0.95368	0.95368	0.73364	0.3845	0.48842
R5RMZ1	0.95314	0.95314	0.75243	0.37975	0.4882
A0A015RRM9	0.95183	0.95183	0.75406	0.37884	0.48752
A0A1M6PM66	0.95162	0.95162	0.73096	0.38401	0.49031
W4V8H2	0.95151	0.95151	0.75035	0.36403	0.45154
A0A832LCH6	0.95066	0.95066	0.69191	0.39	0.49605
A0A843H763	0.94837	0.94837	0.7345	0.3671	0.48878
A0A1V5ZVL0	0.94764	0.94764	0.72654	0.37227	0.48839
A0A4P6LTF6	0.94751	0.94751	0.70459	0.36895	0.48467
A0A1G6C3Y1	0.94726	0.94726	0.72974	0.36853	0.48831
A0A845PQD6	0.94623	0.94623	0.71414	0.37665	0.48172
A0A316QFE7	0.94591	0.94591	0.72931	0.38655	0.49235
A0A843HU05	0.9436	0.9436	0.74837	0.38514	0.49171
A0A3D3Y5N8	0.94237	0.94237	0.71641	0.37251	0.48857
A0A843HK41	0.93891	0.93891	0.74433	0.36183	0.4493
A0A543E9N0	0.9385	0.9385	0.72657	0.3498	0.46927
A0A5B9YFW3	0.9385	0.9385	0.72267	0.36708	0.48596
R7APM0	0.93802	0.93802	0.72991	0.36605	0.48387
A0A1I2QT62	0.93801	0.93801	0.73248	0.3637	0.48419
A0A315ZUQ5	0.93788	0.93788	0.72468	0.24983	0.48254
A0A3E2N8K3	0.93769	0.93769	0.72962	0.37804	0.48278
A0A0F0C8T9	0.9372	0.9372	0.73215	0.36514	0.48485
A0A1M7MXN1	0.93706	0.93706	0.71843	0.36877	0.45058
A0A140PU21	0.93703	0.93703	0.7321	0.37901	0.48398
A0A414AP15	0.93693	0.93693	0.73111	0.36584	0.48414
R0D5K4	0.93654	0.93654	0.73289	0.36525	0.48404
A0A2T3F7Y5	0.93648	0.93648	0.73343	0.36349	0.48236
A0A352P9M5	0.93621	0.93621	0.72785	0.37638	0.48192
N9Z801	0.93614	0.93614	0.72929	0.36619	0.4845
A0A7M3SAL5	0.93612	0.93612	0.7256	0.37041	0.48538
A0A317TMX5	0.93601	0.93601	0.73661	0.37827	0.48471
A7B3R3	0.93582	0.93582	0.72656	0.24851	0.48346
A0A417GFT4	0.93576	0.93576	0.73008	0.36615	0.4838
A0A413FI86	0.93551	0.93551	0.73211	0.37692	0.48202
A0A136WJ54	0.93537	0.93537	0.72407	0.37748	0.48226
A0A7X2XHL4	0.93526	0.93526	0.72535	0.3772	0.44639
D3AFD3	0.93507	0.93507	0.72886	0.38177	0.48579
A0A174J674	0.93478	0.93478	0.72015	0.37158	0.48549
C0DA65	0.93455	0.93455	0.73387	0.37818	0.48347
A0A133P0T4	0.93416	0.93416	0.73161	0.3807	0.48544
A0A1I0JXK7	0.934	0.934	0.73449	0.36471	0.48296
A0A843H8H2	0.93396	0.93396	0.73104	0.37314	0.48343
A0A1M4ZFE4	0.93383	0.93383	0.66855	0.35867	0.46923
A0A2T3F6B8	0.93343	0.93343	0.73599	0.3762	0.48247
A0A3S9H4N7	0.93292	0.93292	0.74325	0.36473	0.49509
A0A2C6AYA6	0.93281	0.93281	0.73656	0.37287	0.4827
B0NA48	0.93229	0.93229	0.72576	0.37674	0.48209
A0A3A6EG24	0.93158	0.93158	0.72024	0.3835	0.48579
A0A829KR44	0.93126	0.93126	0.73583	0.37249	0.48357
A0A1H7LI38	0.93116	0.93116	0.74871	0.35926	0.47699
A0A3P6JH63	0.93116	0.93116	0.73218	0.3804	0.48394
A0A2G9FK82	0.93097	0.93097	0.73763	0.37255	0.48243
A0A1Q6KI59	0.93097	0.93097	0.72873	0.37407	0.47562
C0CVA0	0.93057	0.93057	0.73707	0.36483	0.48368
A0A6N2ZVG8	0.93054	0.93054	0.72702	0.30178	0.34728
A0A2T3FB90	0.93053	0.93053	0.73734	0.36484	0.48248
C7XPL4	0.9304	0.9304	0.73648	0.37304	0.4838
A0A4R4FGM1	0.92813	0.92813	0.71702	0.38348	0.48493
R5ZK53	0.92729	0.92729	0.73298	0.36331	0.48099
A0A7U9S7W5	0.92719	0.92719	0.6901	0.38159	0.45371
H1CD16	0.92456	0.92456	0.77879	0.30001	0.49289
K1TYP5	0.92423	0.92423	0.74057	0.3739	0.44489
A0A1H7NG85	0.92385	0.92385	0.74936	0.35741	0.47492
A0A1Q6KLZ5	0.92278	0.92278	0.7715	0.3718	0.48341
A0A6G3LZE8	0.919	0.919	0.7679	0.37175	0.47792
A0A6I7EIM3	0.91897	0.91897	0.77173	0.37463	0.49578
A0A644Y311	0.91839	0.91839	0.70616	0.38133	0.49195
A0A837STY8	0.91798	0.91798	0.74924	0.37519	0.4899
A0A372V1T6	0.91741	0.91741	0.77673	0.37659	0.48233
A0A269ZX79	0.9171	0.9171	0.75015	0.37665	0.49055
A0A843H8P2	0.917	0.917	0.75118	0.36904	0.48382
A0A6N3KCT6	0.91612	0.91612	0.74815	0.37542	0.48973
G9RRA4	0.91598	0.91598	0.78574	0.37435	0.47976
C2SCL8	0.9159	0.9159	0.76576	0.36923	0.49002
C2ZGU4	0.91494	0.91494	0.7674	0.36972	0.49029
A0A2A8ZUF8	0.91492	0.91492	0.77374	0.37064	0.47789
A0A658K093	0.91424	0.91424	0.80152	0.37135	0.48757
A0A229MBS2	0.91391	0.91391	0.77578	0.37222	0.47948
C2Z107	0.91381	0.91381	0.76573	0.36956	0.4895
A0A843H2N0	0.91378	0.91378	0.76194	0.37261	0.48593
A0A372WN29	0.91376	0.91376	0.77844	0.37917	0.49361
A0A372WVF1	0.91371	0.91371	0.78981	0.37301	0.4797
A0A6B3L597	0.91362	0.91362	0.77629	0.37201	0.47937
A0A8B3HFE6	0.91283	0.91283	0.75246	0.37371	0.48964
A0A6G3M2G8	0.91267	0.91267	0.77376	0.36931	0.47624
A0A6I6Q0D0	0.91249	0.91249	0.76864	0.35584	0.47752
A0A2N6RDP8	0.91228	0.91228	0.77309	0.35711	0.47408
A0A6N3KIM4	0.91033	0.91033	0.75146	0.37315	0.48964
A0A523XKP0	0.90882	0.90882	0.73967	0.36862	0.48394
A0A4Q0N8A7	0.90865	0.90865	0.77372	0.37024	0.48796
A0A658JQ65	0.90849	0.90849	0.76381	0.37123	0.49805
A0A839R6Z6	0.90826	0.90826	0.75321	0.36614	0.48268
A0A4R8D4K8	0.90807	0.90807	0.75874	0.37405	0.4814
U2BJG3	0.90723	0.90723	0.77412	0.37119	0.48607
A0A7G7M012	0.90623	0.90623	0.74625	0.36843	0.48281
A0A243A2I8	0.9062	0.9062	0.76599	0.37087	0.47666
A0A513RQM6	0.90587	0.90587	0.75757	0.3673	0.47737
H1CFP9	0.90491	0.90491	0.76523	0.37126	0.4819
A0A2N5LX90	0.90415	0.90415	0.76014	0.37817	0.49328
A0A4Q3QX86	0.90403	0.90403	0.64296	0.36315	0.47934
R8MCI2	0.90324	0.90324	0.77295	0.36759	0.47619
A0A231HRL3	0.90324	0.90324	0.77204	0.3681	0.47575
A0A6L3B923	0.9031	0.9031	0.7699	0.3717	0.48113
A0A0F6FHX9	0.90237	0.90237	0.77453	0.36729	0.47623
A0A4S0XXD1	0.90148	0.90148	0.76147	0.36288	0.47396
A0A243JGJ3	0.90132	0.90132	0.7734	0.36783	0.47754
A0A2A8W1N8	0.90106	0.90106	0.77543	0.36714	0.47655
A0A4Q9D751	0.90069	0.90069	0.76954	0.35575	0.48286
A0A7X2EEU4	0.89969	0.89969	0.77449	0.36701	0.47624
C3DX29	0.89936	0.89936	0.77132	0.36625	0.47476
J8EAM1	0.89925	0.89925	0.77716	0.3509	0.47401
A0A1S1YFN9	0.89905	0.89905	0.74853	0.37615	0.48895
A0A811D5N8	0.89902	0.89902	0.77304	0.35848	0.48758
A0A243L5Z1	0.89893	0.89893	0.77254	0.36903	0.47629
J3U9V6	0.89876	0.89876	0.77461	0.36532	0.47642
A0A2C3H4R8	0.89823	0.89823	0.77119	0.36758	0.47585
X1C8R6	0.89819	0.89819	0.82827	0.39624	0.51008
A0A7X2DX06	0.89809	0.89809	0.77756	0.35346	0.4723
J4A276	0.89806	0.89806	0.7713	0.35373	0.47439
A0A8A9FP82	0.8977	0.8977	0.77383	0.36869	0.48648
A0A243ER23	0.89751	0.89751	0.77251	0.36726	0.47687
A0A1W2GXV0	0.89659	0.89659	0.77748	0.35522	0.47238
B7ABR8	0.89655	0.89655	0.78386	0.35456	0.47633
J7RTH8	0.89582	0.89582	0.77535	0.36752	0.48635
A0A243E6A1	0.89542	0.89542	0.77818	0.35039	0.47461
A0A860Y5N4	0.8954	0.8954	0.7737	0.36857	0.48638
A0A5K1QM29	0.89433	0.89433	0.77618	0.36823	0.48675
A0A243C3G8	0.89325	0.89325	0.77206	0.36569	0.47176
A0A7R6R5G8	0.89297	0.89297	0.76766	0.36167	0.4814
A0A4Y8GJ98	0.89258	0.89258	0.77589	0.36191	0.48556
A0A431K7E3	0.89233	0.89233	0.78039	0.37537	0.49529
A0A243P1U6	0.89218	0.89218	0.77425	0.36664	0.47265
A0A7V7IGS3	0.89217	0.89217	0.77345	0.36534	0.47644
A0A4C9C1J5	0.89197	0.89197	0.77581	0.36214	0.4862
A0A1S7FFW6	0.89074	0.89074	0.77827	0.35246	0.47792
A0A827NCZ6	0.89068	0.89068	0.77605	0.3614	0.48523
I6DXJ5	0.89046	0.89046	0.7746	0.36184	0.48511
A0A446D6A2	0.88963	0.88963	0.77542	0.36147	0.48561
A0A2N6R8E4	0.88928	0.88928	0.76366	0.35572	0.47555
A0A8A6CPG6	0.88923	0.88923	0.77634	0.3571	0.4855
S1IFA7	0.88898	0.88898	0.77434	0.36436	0.48508
A0A2N0EHR5	0.88869	0.88869	0.7671	0.36838	0.48456
A0A5F0NVD4	0.88855	0.88855	0.77571	0.36094	0.48551
A0A5F1Q321	0.88827	0.88827	0.77472	0.36255	0.485
A0A828SCJ8	0.88826	0.88826	0.77401	0.36713	0.48502
A0A826SV23	0.88803	0.88803	0.77403	0.36375	0.48479
A0A7G5KNW2	0.88727	0.88727	0.77549	0.35575	0.48455
C2UMK5	0.88652	0.88652	0.77652	0.3502	0.4717
A0A2D5C5V7	0.88643	0.88643	0.80449	0.36718	0.48339
A0A855KZJ4	0.88569	0.88569	0.77603	0.35877	0.47156
A0A2B4KZL8	0.88495	0.88495	0.77828	0.36155	0.47388
A0A7V1END3	0.88432	0.88432	0.75733	0.35049	0.46329
A0A5M8TE50	0.8842	0.8842	0.77902	0.36441	0.47407
A0A6C9IKA5	0.88413	0.88413	0.77466	0.35673	0.48448
R8DM42	0.88383	0.88383	0.77693	0.34764	0.47198
A0A6B0E3U3	0.88342	0.88342	0.77307	0.35177	0.48175
A0A0F9NRS0	0.88193	0.88193	0.74497	0.35956	0.46385
A0A7Y6NVD0	0.8817	0.8817	0.77556	0.36334	0.48231
A0A7W3BEJ0	0.87879	0.87879	0.77198	0.35635	0.48423
A0A0P8H7J8	0.87807	0.87807	0.77207	0.35607	0.48387
A0A8A6EJG5	0.87755	0.87755	0.77366	0.35611	0.4861
A0A177PYA5	0.87697	0.87697	0.80163	0.36919	0.48351
A0A7Z3MFW1	0.87642	0.87642	0.77128	0.35609	0.48382
A0A2X1AQ97	0.87397	0.87397	0.74925	0.36947	0.49518
A0A660LAE3	0.87131	0.87131	0.80601	0.35644	0.48296
A0A109D464	0.86822	0.86822	0.80675	0.3687	0.48771
A0A2D6AQ51	0.86788	0.86788	0.78562	0.35032	0.46092
A0A523U903	0.86487	0.86487	0.73925	0.35875	0.464
W6PIR0	0.86344	0.86344	0.56054	0.33156	0.39489
A0A6J4HRG8	0.85826	0.85826	0.76201	0.3758	0.49689
A0A3A0AE68	0.85817	0.85817	0.77078	0.37978	0.49992
A0A426U6H6	0.85786	0.85786	0.75023	0.3754	0.49081
A0A2D5DGM2	0.86846	0.85658	0.86846	0.38692	0.48525
A0A250LYJ2	0.85406	0.85406	0.77519	0.35931	0.47935
C3WF40	0.85034	0.85034	0.76796	0.3593	0.46928
A0A846BVT8	0.84862	0.84862	0.76748	0.38124	0.49714
D1PNA9	0.84819	0.84819	0.69702	0.36134	0.47049
A0A426U8S6	0.84809	0.84809	0.76562	0.38394	0.49894
A0A0F9I0C8	0.84768	0.84768	0.79067	0.36691	0.46511
A0A2A7AM00	0.84744	0.84744	0.7053	0.3702	0.46822
A0A1J9URH3	0.84295	0.84295	0.75286	0.38177	0.47751
A0A6P0RQ81	0.84135	0.84135	0.76814	0.37743	0.49177
A0A063C147	0.8412	0.8412	0.83302	0.2872	0.48845
A0A6N7YIF7	0.84067	0.84067	0.78467	0.37033	0.4937
A0A545A2J3	0.84162	0.84066	0.84162	0.28368	0.48833
D7CRI2	0.84065	0.84065	0.80107	0.38175	0.49334
A0A2B9ACW8	0.83932	0.83932	0.73753	0.387	0.4834
A0A6C1LRG7	0.83803	0.83786	0.83803	0.28036	0.48539
A0A0J6L3Z9	0.83779	0.83779	0.73971	0.38537	0.48093
A0A6P0MPU2	0.83727	0.83727	0.77882	0.37602	0.49084
A0A544ZYS8	0.83962	0.83581	0.83962	0.37673	0.4864
A0A2H5TUS9	0.85514	0.83541	0.85514	0.3758	0.48257
A0A0K8L704	0.84188	0.83485	0.84188	0.27462	0.48192
J8J5L7	0.83476	0.83476	0.74849	0.38386	0.48104
A0A250LZ19	0.83414	0.83414	0.7921	0.35412	0.48052
A0A679PFI7	0.84751	0.8333	0.84751	0.37657	0.48249
A0A7G5K1G5	0.84626	0.83304	0.84626	0.37572	0.48032
N4V113	0.84687	0.83288	0.84687	0.27126	0.48095
A0A7C7R4A3	0.83285	0.83285	0.77138	0.37125	0.49226
A0A2A7B6L3	0.83254	0.83254	0.72019	0.35621	0.4726
A0A564SBW3	0.83075	0.83075	0.70462	0.23659	0.46121
A0A3E2U1Z9	0.82889	0.82889	0.69705	0.30691	0.46715
A0A7V7BF64	0.82741	0.82741	0.75742	0.36027	0.48253
A0A0W8E1S1	0.82687	0.82687	0.63592	0.45629	0.59747
A0A6L0ZQV1	0.87617	0.82623	0.87617	0.37401	0.48019
A0A7I9FU14	0.87671	0.8262	0.87671	0.37399	0.4796
A0A7I9G0X5	0.87739	0.82599	0.87739	0.37414	0.48086
A0A4Q4QKJ5	0.86445	0.82597	0.86445	0.37575	0.4779
A0A7I9FVS2	0.87795	0.8255	0.87795	0.37394	0.47978
A0A6V8S2L9	0.87714	0.82513	0.87714	0.24938	0.48008
A0A7I9C2Y0	0.87659	0.82511	0.87659	0.37379	0.47994
A0A2W4P2P3	0.82509	0.82509	0.78071	0.36066	0.47923
A0A6L0ZSK1	0.87697	0.82473	0.87697	0.37416	0.48073
A0A6V8RNE5	0.87839	0.82404	0.87839	0.36812	0.47959
A0A1Q6T342	0.82404	0.82404	0.66453	0.34838	0.4676
A0A6S6VHV8	0.86778	0.82292	0.86778	0.3745	0.47577
A0A816AKC8	0.87848	0.82289	0.87848	0.26017	0.47842
A0A2W1HZY1	0.84756	0.82288	0.84756	0.38141	0.47936
A0A484E7P4	0.85489	0.82207	0.85489	0.37728	0.48452
A0A212MBR9	0.87787	0.8211	0.87787	0.37137	0.47664
A0A6P0SUL9	0.82097	0.82097	0.76358	0.39966	0.48943
A0A177V4V7	0.85065	0.82074	0.85065	0.37403	0.47761
A0A0P9DP99	0.82061	0.82061	0.7785	0.36685	0.48202
A0A177VTM0	0.85283	0.82052	0.85283	0.37378	0.47691
G4FI19	0.82103	0.82036	0.82103	0.37745	0.49403
Q4G099	0.85706	0.81974	0.85706	0.37249	0.47361
A0A3Q8UEF2	0.81953	0.81953	0.78226	0.39397	0.51327
F1RC79	0.85602	0.81917	0.85602	0.37373	0.47453
A0A7G7JEP9	0.8797	0.81913	0.8797	0.37375	0.47562
Q4U0V3	0.85823	0.81898	0.85823	0.37363	0.4705
A0A2D8R3R7	0.85551	0.81884	0.85551	0.37267	0.46043
A0A226PLT0	0.8581	0.8188	0.8581	0.24279	0.47134
A0A6B3MQA3	0.81836	0.81836	0.77917	0.39586	0.48537
K9ZRA3	0.81813	0.81813	0.77644	0.39495	0.51637
A0A402ELT7	0.86012	0.81792	0.86012	0.37334	0.47355
A0A6M0B5V1	0.81752	0.81752	0.77414	0.39636	0.4865
A0A7K7HVI7	0.85919	0.81727	0.85919	0.22739	0.47288
A0A6P7MYN7	0.85965	0.81693	0.85965	0.37389	0.47212
A0A3L7H7M5	0.86003	0.81628	0.86003	0.23387	0.46944
A9TQS9	0.8163	0.81626	0.8163	0.39504	0.49285
A0A2Y9HAH0	0.85938	0.81622	0.85938	0.2307	0.47042
A0A845W6Y1	0.81611	0.81611	0.77251	0.38777	0.487
A0A6P3TCA6	0.86001	0.81588	0.86001	0.25961	0.47214
A0A843HMT1	0.81586	0.81586	0.80212	0.38645	0.5043
A0A6M0B6W6	0.81564	0.81564	0.78158	0.38908	0.48234
E2R591	0.86046	0.81551	0.86046	0.37304	0.46946
A0A3Q7VBM0	0.86034	0.81541	0.86034	0.37215	0.46945
A0A6P4X8C4	0.86015	0.81516	0.86015	0.37329	0.46963
A0A4X1UGK6	0.86002	0.81495	0.86002	0.37178	0.4696
A0A287BAV5	0.85936	0.81484	0.85936	0.26198	0.47185
A0A3Q7X7F0	0.86113	0.81439	0.86113	0.23573	0.47229
A0A3Q7W0H3	0.86026	0.81429	0.86026	0.37247	0.46833
A0A6P4XUJ2	0.86023	0.81429	0.86023	0.37299	0.4694
A0A288CFZ6	0.86113	0.8141	0.86113	0.37248	0.47184
A0A8A3Q6D5	0.85612	0.81367	0.85612	0.36397	0.47119
A0A6L9YVX1	0.81348	0.81348	0.77593	0.38508	0.48402
A0A2Z3YTH1	0.81311	0.81311	0.7876	0.3638	0.47917
A0A6P0JEE5	0.81297	0.81297	0.77571	0.38455	0.48401
A0A2Z3YQN3	0.81229	0.81229	0.80321	0.36546	0.48285
A0A4S1FMB2	0.82911	0.81226	0.82911	0.37876	0.49914
M2BSS7	0.81197	0.81197	0.80158	0.38673	0.505
A0A7W0LG10	0.81164	0.81164	0.77297	0.35303	0.47055
A0A446Q757	0.82561	0.81143	0.82561	0.37705	0.49508
A0A7Y5BPI8	0.81058	0.81058	0.77763	0.37162	0.4874
A0A510HR52	0.81005	0.81005	0.78606	0.34253	0.46061
A0A446NX85	0.82689	0.80983	0.82689	0.37925	0.49277
A0A838EGL4	0.8096	0.8096	0.78602	0.36819	0.48363
A0A7T3V427	0.81322	0.8092	0.81322	0.38105	0.50264
A0A2I3LHU9	0.84341	0.80894	0.84341	0.37706	0.4843
A0A4D9A7Q6	0.83433	0.80877	0.83433	0.39184	0.48944
A0A139XBF1	0.80832	0.80832	0.7854	0.39408	0.51073
A0A2T6EY54	0.93812	0.80757	0.93812	0.38188	0.48618
A0A6H1ZB19	0.83584	0.80739	0.83584	0.37232	0.49003
A0A1Z8TBV8	0.80609	0.80609	0.77624	0.3876	0.50473
A0A3Q7WAD8	0.84988	0.80535	0.84988	0.36678	0.4644
A0A6S7KQ24	0.84916	0.80439	0.84916	0.37421	0.48592
A0A3R6VJ79	0.80439	0.80439	0.80051	0.3756	0.48893
A0A6P4XPI0	0.84973	0.80432	0.84973	0.36675	0.46486
A0A446ZIN7	0.83093	0.8043	0.83093	0.38296	0.48935
N9QXY2	0.84329	0.80389	0.84329	0.37675	0.47901
A0A416JM12	0.80373	0.80373	0.7945	0.37692	0.48909
A0A6P0JNQ6	0.80369	0.80369	0.78409	0.38646	0.49428
A0A3R6VNP6	0.8036	0.8036	0.79666	0.37619	0.48928
K7ETU3	0.84187	0.80339	0.84187	0.37907	0.49003
A0A852QDE8	0.8062	0.80332	0.8062	0.40753	0.51515
A0A2C1LQL2	0.82658	0.80328	0.82658	0.35758	0.47376
A0A838ESX9	0.80304	0.80304	0.78701	0.36738	0.48105
A0A2E7LSL1	0.80285	0.80285	0.77568	0.38267	0.50263
A0A3R7BAN4	0.80266	0.80266	0.79273	0.37768	0.49029
A0A7T9FSC9	0.81234	0.80265	0.81234	0.35667	0.47514
A0A416FCT7	0.80255	0.80255	0.79739	0.38015	0.49045
A0A3R6TFY4	0.80236	0.80236	0.79453	0.37835	0.49096
A0A417WID3	0.80218	0.80218	0.79341	0.37843	0.48925
A0A7Y9BZ67	0.80993	0.80107	0.80993	0.39409	0.51722
A0A3R6UE08	0.80104	0.80104	0.79215	0.37575	0.48953
A0A6H2VKX7	0.83265	0.80099	0.83265	0.37355	0.47112
A0A2R5FTA5	0.8006	0.8006	0.77849	0.39187	0.50847
A0A858S2U6	0.83149	0.80046	0.83149	0.37384	0.47116
A0A7C7Z9D1	0.87828	0.80034	0.87828	0.36821	0.47674
A0A7H2ZSV7	0.83159	0.80033	0.83159	0.37291	0.47137
A0A151USN1	0.82389	0.80006	0.82389	0.37034	0.47143
N9NLL1	0.84462	0.79997	0.84462	0.3765	0.4779
A0A4Y7RK50	0.79991	0.79991	0.63946	0.37064	0.52186
A0A803PWP6	0.84039	0.79988	0.84039	0.37452	0.47302
A0A559TXI6	0.82455	0.79957	0.82455	0.3778	0.45923
A0A1G6UJ11	0.83339	0.79947	0.83339	0.36372	0.47107
A0A412X5D8	0.808	0.79942	0.808	0.37799	0.49459
W9H1U8	0.86009	0.7993	0.86009	0.38356	0.48185
A0A6A0C6C2	0.84227	0.79921	0.84227	0.37648	0.4651
A0A803PWP5	0.84212	0.79915	0.84212	0.37212	0.47195
N8VD51	0.84023	0.79914	0.84023	0.3731	0.48043
A0A0K9QDK3	0.8382	0.7988	0.8382	0.3711	0.48221
A0A2E4JQM7	0.79919	0.79848	0.79919	0.37875	0.48942
A0A1Y5YYJ2	0.83058	0.7979	0.83058	0.3722	0.47216
A0A242XNF4	0.82788	0.79764	0.82788	0.36148	0.46965
A0A414NWD0	0.81468	0.79756	0.81468	0.37486	0.48973
A0A4Q5UVM9	0.85951	0.79701	0.85951	0.35951	0.46553
A0A2U1VW49	0.85233	0.79687	0.85233	0.36961	0.48577
A0A0R2U4M2	0.85112	0.79687	0.85112	0.36071	0.46397
A0A243MCJ1	0.82907	0.79672	0.82907	0.37265	0.47064
A0A657P0N9	0.83075	0.79663	0.83075	0.37064	0.46952
A0A2A8EC71	0.82354	0.79653	0.82354	0.38245	0.47388
A0A6P0MEI7	0.79652	0.79652	0.77272	0.3842	0.50037
A0A2D8IZ20	0.83762	0.79629	0.83762	0.36992	0.49152
A0A150B2M7	0.82556	0.79619	0.82556	0.36192	0.47208
A0A2S9H659	0.82869	0.796	0.82869	0.37237	0.47049
G8AHN0	0.85015	0.79595	0.85015	0.38437	0.48368
A0A0J1HKH7	0.81928	0.79593	0.81928	0.3661	0.46999
A0A5A9EZ92	0.85183	0.79577	0.85183	0.37439	0.48631
A0A1X7P2Z9	0.85899	0.79561	0.85899	0.37084	0.48469
A0A6N8H6R7	0.7955	0.7955	0.66429	0.35861	0.47032
G7ZBS6	0.85233	0.79521	0.85233	0.37283	0.48485
A0A5J4KGY2	0.80815	0.79511	0.80815	0.36351	0.47863
C2UP67	0.82679	0.79501	0.82679	0.3722	0.46669
A0A6L5LRC1	0.82139	0.79497	0.82139	0.37174	0.47433
A0A5A9GFP8	0.85534	0.79468	0.85534	0.3727	0.47615
A0A8B2QRM4	0.8132	0.79466	0.8132	0.37452	0.49028
A0A2E5JLD2	0.80558	0.79463	0.80558	0.35788	0.48862
N9DSN2	0.83613	0.79443	0.83613	0.37441	0.47643
A0A6P0VF73	0.7944	0.7944	0.77951	0.38544	0.50092
A0A5A9EVM3	0.85192	0.79433	0.85192	0.3686	0.4836
A0A2U9S908	0.85608	0.79408	0.85608	0.37271	0.48686
A0A560BLB0	0.85164	0.7939	0.85164	0.38538	0.48751
A0A0F9N3W6	0.7939	0.7939	0.74082	0.27609	0.46902
A0A1X7EBH2	0.85221	0.79382	0.85221	0.36868	0.48338
A0A243DWG2	0.82464	0.79378	0.82464	0.36179	0.46802
A0A2S7ZH76	0.82062	0.79378	0.82062	0.37584	0.48374
A0A011UTJ4	0.81382	0.79375	0.81382	0.37477	0.48878
Q6QW33	0.83242	0.79362	0.83242	0.3615	0.49485
A0A1U8F4Q0	0.80918	0.79362	0.80918	0.38781	0.49119
A0A4D9BCB5	0.80872	0.79351	0.80872	0.38185	0.46947
A0A7H8LSP6	0.83469	0.79343	0.83469	0.37677	0.46514
A0A4Y8T170	0.83178	0.79343	0.83178	0.3608	0.46737
A0A3S1CIW3	0.85361	0.79308	0.85361	0.37713	0.48437
A0A4P7YPE4	0.85323	0.79307	0.85323	0.3795	0.48307
A0A4D8QPT2	0.8317	0.79307	0.8317	0.37229	0.49549
A0A1J9XLI0	0.8269	0.79287	0.8269	0.37124	0.47323
A0A845Y5W1	0.79287	0.79287	0.77531	0.38497	0.50036
A0A2U1WXU1	0.85463	0.79283	0.85463	0.371	0.48361
A0A4P7Z5T1	0.85225	0.79266	0.85225	0.38206	0.48467
A0A4R7H9P6	0.83887	0.79261	0.83887	0.28765	0.46169
A0A7L8VXG0	0.85556	0.79241	0.85556	0.35776	0.46296
A0A0F9K459	0.91288	0.79229	0.91288	0.3766	0.47432
A0A560CG68	0.85475	0.79229	0.85475	0.37405	0.48778
A0A512DIL2	0.85928	0.79213	0.85928	0.3688	0.48036
A0A0F9PBQ0	0.79209	0.79209	0.74535	0.27514	0.46762
W7L2J5	0.79168	0.79168	0.64325	0.43782	0.58706
A0A6P0MEZ4	0.7915	0.7915	0.77858	0.37974	0.49563
A0A853HH83	0.8612	0.79144	0.8612	0.37366	0.48298
A0A660P6X5	0.81923	0.79143	0.81923	0.38406	0.49085
A0A235HIX3	0.85617	0.79131	0.85617	0.38319	0.49135
A0A2U1Y3I0	0.85026	0.79106	0.85026	0.37999	0.48268
A0A543QGA2	0.84083	0.79103	0.84083	0.37756	0.4903
Q11LW5	0.83709	0.79098	0.83709	0.37532	0.48839
A0A845Y762	0.79094	0.79094	0.77652	0.37903	0.49104
A0A5N5FB20	0.80397	0.79078	0.80397	0.34879	0.48646
A0A2B8BGY1	0.85133	0.79065	0.85133	0.37266	0.48316
A0A345YIL8	0.8423	0.79047	0.8423	0.37602	0.46383
A0A0M3AAS3	0.8366	0.79045	0.8366	0.37039	0.47538
A0A4D8PPS8	0.85527	0.79042	0.85527	0.37274	0.48388
A0A397NMX3	0.84606	0.79031	0.84606	0.3742	0.45619
A0A7W9YHH1	0.7903	0.7903	0.7463	0.39021	0.49783
A0A0F9JER6	0.81673	0.79028	0.81673	0.38094	0.4985
A0A0M2ZZE8	0.83519	0.7902	0.83519	0.37431	0.4744
A0A2N8GZY9	0.85012	0.79016	0.85012	0.37944	0.48471
A0A5J4KP98	0.80706	0.79011	0.80706	0.36044	0.47645
A0A1S1YCC7	0.7901	0.7901	0.63153	0.44451	0.58785
A0A4Q7AM70	0.83972	0.79004	0.83972	0.36606	0.47602
A0A2U1XWT3	0.85101	0.79001	0.85101	0.36873	0.48242
L9MFL8	0.83371	0.78997	0.83371	0.37406	0.47082
A0A1Y3C9L5	0.83945	0.78975	0.83945	0.37121	0.47554
A0A6N1ASI5	0.85739	0.78969	0.85739	0.37204	0.48384
R6WK70	0.80507	0.78967	0.80507	0.3732	0.48959
A0A072CT50	0.83628	0.78947	0.83628	0.37479	0.47474
A0A6G2P142	0.78938	0.78938	0.7511	0.39047	0.48698
A0A4D8RHM2	0.85439	0.78933	0.85439	0.37357	0.48471
A0A0P0EXQ2	0.85084	0.78925	0.85084	0.37505	0.49046
G8AQ54	0.85276	0.78912	0.85276	0.37403	0.48927
A0A0U1HLT4	0.78895	0.78895	0.78866	0.39273	0.50881
A0A6P0WL22	0.78893	0.78893	0.77498	0.38441	0.50267
A0A6M3JT56	0.82127	0.78892	0.82127	0.38262	0.48655
A0A402AVS8	0.80729	0.78878	0.80729	0.36095	0.47702
A0A1H0C225	0.84685	0.78872	0.84685	0.3824	0.49676
A0A560CQW9	0.85755	0.78869	0.85755	0.38187	0.4869
A0A4S2RDH8	0.78855	0.78855	0.75252	0.38767	0.48666
A0A7C8FLQ7	0.85595	0.78853	0.85595	0.37422	0.48679
A0A2S1XP37	0.85666	0.7885	0.85666	0.37327	0.48761
A0A2E3IAR0	0.84329	0.78846	0.84329	0.37603	0.48783
A0A0F9K324	0.78837	0.78837	0.6669	0.56098	0.71457
A0A839VT32	0.85455	0.78835	0.85455	0.38145	0.4866
A0A0F9KQP6	0.79397	0.78831	0.79397	0.36315	0.47281
A0A6M5HTD0	0.79676	0.78819	0.79676	0.40378	0.51734
A0A832I375	0.78812	0.78812	0.60502	0.41533	0.54142
A0A6L3B1K9	0.85245	0.78804	0.85245	0.37392	0.48734
A0A560D7G6	0.85615	0.78777	0.85615	0.37372	0.48805
A0A560BNW7	0.8548	0.78776	0.8548	0.38358	0.49028
A0A1A9D1N0	0.7875	0.7875	0.75366	0.38862	0.48371
A0A4D8Q713	0.8519	0.78743	0.8519	0.37442	0.48858
A0A6M3LYQ7	0.78736	0.78736	0.76357	0.39741	0.49351
A0A8B2AVX1	0.81238	0.78732	0.81238	0.38971	0.50419
A0A024QGU9	0.79428	0.78728	0.79428	0.3889	0.50054
A0A1P9YFB1	0.82762	0.78713	0.82762	0.38437	0.49835
A0A3N0G5H9	0.79849	0.78713	0.79849	0.3844	0.50952
A0A2U1WIX8	0.84992	0.78707	0.84992	0.37427	0.4825
A0A5B0KT03	0.85112	0.78706	0.85112	0.38292	0.48923
A0A181ZEX9	0.78704	0.78704	0.73974	0.40061	0.4781
A0A7H5CVS7	0.82227	0.78695	0.82227	0.38356	0.49224
A0A6G2W3W2	0.78676	0.78676	0.75012	0.38613	0.48625
A0A0T9TCD5	0.78721	0.7866	0.78721	0.28094	0.51357
A0A2W0FKH4	0.83053	0.78644	0.83053	0.3813	0.48525
V5YNT6	0.82957	0.78619	0.82957	0.38174	0.50128
A0A3S0KL54	0.78691	0.78619	0.78691	0.38063	0.47047
A0A2S2CXC9	0.85301	0.78604	0.85301	0.37355	0.4819
A0A7S9CWN7	0.79801	0.78595	0.79801	0.37291	0.49044
A0A0Q8BK77	0.83413	0.78585	0.83413	0.35998	0.47814
A0A2U1W0H7	0.85273	0.78583	0.85273	0.37088	0.48133
A0A0P0QDK0	0.7986	0.78549	0.7986	0.3942	0.51266
A0A6M3JWS0	0.81448	0.78541	0.81448	0.38241	0.49584
A0A1H3NI68	0.78757	0.78538	0.78757	0.36659	0.4782
A0A2K4IQG1	0.84748	0.78528	0.84748	0.37899	0.48235
A0A6H0A0V0	0.78527	0.78527	0.61387	0.42437	0.58492
A0A7V8JDM2	0.84423	0.78517	0.84423	0.37892	0.48364
Q4KA45	0.84462	0.78506	0.84462	0.37918	0.48314
A0A376DVK7	0.84339	0.78504	0.84339	0.3707	0.4748
A0A839Y383	0.78494	0.78494	0.73973	0.39522	0.47849
A0A2J7TZN9	0.84591	0.78488	0.84591	0.37869	0.48287
A0A3G8GVC7	0.84789	0.78487	0.84789	0.38297	0.49303
A0A5C8J1F1	0.84339	0.78468	0.84339	0.37504	0.48013
A0A0J7Y2M8	0.78466	0.78466	0.75124	0.39983	0.49142
A0A7C6TWY1	0.81041	0.78464	0.81041	0.38213	0.49351
A0A7M2JE65	0.8513	0.78458	0.8513	0.38089	0.4962
A0A060DHQ7	0.85052	0.78439	0.85052	0.37263	0.47349
A0A4D9BDL3	0.79444	0.78434	0.79444	0.38552	0.48642
A0A0B8PG87	0.81845	0.78412	0.81845	0.38259	0.49733
A0A1Z4PN18	0.78412	0.78412	0.75085	0.37505	0.49552
A0A7U4GG82	0.79146	0.7841	0.79146	0.25795	0.50702
A0A1H3U4P3	0.78403	0.78403	0.74827	0.39231	0.48485
A0A560MAD7	0.78402	0.78402	0.72328	0.39765	0.48715
A0A481QBS2	0.78675	0.78397	0.78675	0.39371	0.50771
A0A3G1DH56	0.83958	0.78391	0.83958	0.37435	0.48926
A0A1G8RNB6	0.82592	0.78385	0.82592	0.36039	0.47907
A0A0T9T846	0.78783	0.78384	0.78783	0.39349	0.50912
A0A0F9NG74	0.8925	0.78381	0.8925	0.38102	0.46851
A0A1G7AXP4	0.84539	0.78372	0.84539	0.3793	0.48249
A0A0D1GFU6	0.83059	0.78372	0.83059	0.38892	0.49025
A0A1H4M829	0.84316	0.78367	0.84316	0.37912	0.48227
A0A7W7N5S6	0.78363	0.78363	0.75882	0.39666	0.49019
A0A423GDB7	0.85077	0.78357	0.85077	0.38052	0.49514
A0A0F2KPG9	0.84841	0.78351	0.84841	0.37168	0.48154
A0A350I918	0.83172	0.78335	0.83172	0.37501	0.47252
A0A6N6NQ25	0.78327	0.78327	0.7461	0.37246	0.49091
A0A0F7VKJ1	0.78325	0.78325	0.75295	0.38818	0.48241
A0A446RCU3	0.79242	0.78323	0.79242	0.39317	0.46663
A0A2P4V2V2	0.84362	0.78322	0.84362	0.37874	0.48047
A0A7U0NKP1	0.84316	0.78318	0.84316	0.37878	0.48249
A0A2S8Y8K0	0.79714	0.78314	0.79714	0.37212	0.49246
A0A7Z8JRH4	0.85141	0.78306	0.85141	0.37899	0.49389
A0A5P9PIH0	0.78299	0.78299	0.74572	0.40282	0.4815
A0A659AU35	0.82742	0.78295	0.82742	0.38757	0.49087
A0A6M0GFM3	0.78295	0.78295	0.77923	0.38236	0.49769
A0A7X1KIG4	0.84437	0.78282	0.84437	0.37905	0.48219
A0A8B0BL37	0.84543	0.78271	0.84543	0.37908	0.48202
A0A6G3Z6A3	0.78246	0.78246	0.7233	0.40677	0.51767
A0A7T7ZWQ8	0.84159	0.78231	0.84159	0.37424	0.47241
A0A2E0X340	0.7823	0.7823	0.72012	0.38567	0.48656
T1MBB4	0.79553	0.78225	0.79553	0.39053	0.4653
A0A845L536	0.78209	0.78209	0.62076	0.4548	0.61007
A0A6S7MLT8	0.81882	0.78208	0.81882	0.37889	0.48016
A0A5P3ABL3	0.78192	0.78192	0.73062	0.39752	0.48672
A0A1V6HCW7	0.83642	0.78189	0.83642	0.3586	0.46778
A0A1Q6LQB4	0.81953	0.78175	0.81953	0.37962	0.4936
D3G1F0	0.78174	0.78174	0.64785	0.41514	0.56003
A0A4Q0IBQ2	0.81454	0.78173	0.81454	0.38051	0.49691
A0A845R0A0	0.78343	0.78171	0.78343	0.38151	0.47467
A0A355JIP9	0.82096	0.78165	0.82096	0.38183	0.4926
A0A438AWE3	0.78149	0.78149	0.72978	0.38972	0.47416
A0A7T1BKL2	0.82535	0.78139	0.82535	0.39552	0.49593
A0A414ZEE7	0.81857	0.78138	0.81857	0.38376	0.49502
A0A287T052	0.79635	0.78131	0.79635	0.39587	0.46585
A0A0N0NEN1	0.78129	0.78129	0.74005	0.39056	0.48962
A0A841M790	0.83198	0.78124	0.83198	0.36156	0.47595
A0A854B7H0	0.84951	0.78123	0.84951	0.38184	0.48672
A0A542I820	0.78115	0.78115	0.73872	0.40602	0.47918
A0A7T4U7Y0	0.82351	0.78108	0.82351	0.39021	0.48588
A0A0T9N415	0.7858	0.78104	0.7858	0.28409	0.50956
A0A3E0WQC1	0.84606	0.78096	0.84606	0.38089	0.49756
A0A5K1S8S1	0.82312	0.78086	0.82312	0.38098	0.49695
A0A2G2JV28	0.78075	0.78075	0.73379	0.39272	0.48607
A0A1Q9XIL1	0.82142	0.7807	0.82142	0.38273	0.49633
R6IPT2	0.81961	0.78063	0.81961	0.3782	0.49264
A0A7C6CW10	0.83069	0.78052	0.83069	0.36732	0.46723
R9VEP2	0.84018	0.78047	0.84018	0.37192	0.49031
J3ECV3	0.85642	0.78042	0.85642	0.38231	0.48904
A0A4P7VW98	0.81321	0.78034	0.81321	0.38403	0.49854
A0A1D9P5J8	0.78028	0.78028	0.77728	0.37515	0.46925
A0A6M0FV27	0.78294	0.78024	0.78294	0.38662	0.49671
A0A2D8NVD9	0.78016	0.78016	0.71046	0.39696	0.46827
A0A4Q3PLX4	0.8589	0.78012	0.8589	0.35849	0.47286
V7D7N7	0.84114	0.78008	0.84114	0.32628	0.48804
A0A6L6LZL8	0.78003	0.78003	0.66798	0.42007	0.52961
A0A4P7Z0L7	0.82472	0.78	0.82472	0.36918	0.48275
A0A416HMT4	0.82683	0.77997	0.82683	0.3754	0.482
A0A495NP16	0.77983	0.77983	0.74458	0.38874	0.48536
A0A542V4G8	0.82487	0.77977	0.82487	0.38515	0.49006
A0A7C9J257	0.77975	0.77975	0.77105	0.39173	0.49762
A0A6B3SRV4	0.84206	0.77968	0.84206	0.37159	0.48605
A0A7Y3LF42	0.77961	0.77961	0.74823	0.38987	0.4916
A0A2S3WKH2	0.83851	0.7795	0.83851	0.37971	0.48898
A0A6P4MP53	0.78965	0.77941	0.78965	0.36496	0.47503
A0A4V3DJL5	0.77928	0.77928	0.74618	0.38729	0.47919
A0A4Q0IMF2	0.81739	0.77924	0.81739	0.38481	0.49917
A0A316J7V6	0.80616	0.7792	0.80616	0.36968	0.48662
A0A2G2A4G6	0.81077	0.77911	0.81077	0.37816	0.49108
A0A423JZX4	0.85374	0.77906	0.85374	0.38374	0.49374
A0A7J0AGK0	0.81828	0.77905	0.81828	0.3827	0.49776
A0A0N1MUQ5	0.77902	0.77902	0.7387	0.39336	0.48353
A0A1K1QF14	0.77897	0.77897	0.73742	0.39297	0.4735
A0A318J487	0.77887	0.77887	0.7352	0.38938	0.47254
A0A5Q4T4D8	0.77881	0.77881	0.74763	0.38603	0.48011
A0A4Z0V1D1	0.81926	0.77874	0.81926	0.38286	0.49806
A0A415S8G7	0.8172	0.77874	0.8172	0.37655	0.48272
A0A1M5PP07	0.83218	0.77869	0.83218	0.38159	0.4998
A0A5B2UKY6	0.8541	0.77862	0.8541	0.37706	0.48343
A0A2N8TL30	0.77858	0.77858	0.74407	0.38497	0.48394
A0A1G3LQ79	0.77855	0.77855	0.7285	0.38587	0.4708
A0A1V2JZN3	0.8539	0.77852	0.8539	0.37598	0.49088
R7WU30	0.77833	0.77833	0.7367	0.38702	0.47648
A0A249W6V6	0.82901	0.7783	0.82901	0.40138	0.49506
A0A7G9G712	0.81653	0.77824	0.81653	0.37739	0.48565
A0A1Q9T9H8	0.77823	0.77823	0.75937	0.40552	0.4873
A0A349PP10	0.84242	0.77818	0.84242	0.37148	0.46021
A0A380PQQ8	0.78685	0.77818	0.78685	0.25263	0.50718
A0A3E1UWW0	0.83917	0.77801	0.83917	0.37297	0.48569
B1I081	0.77798	0.77798	0.60895	0.43404	0.58598
A0A658G3L5	0.8504	0.77795	0.8504	0.375	0.48953
A0A7X3L4I4	0.84329	0.77793	0.84329	0.3821	0.49353
A0A8B0DN29	0.77776	0.77776	0.74353	0.38468	0.48502
A0A6I0EZS0	0.77771	0.77771	0.62104	0.29514	0.60783
A0A2N5FPT5	0.77764	0.77764	0.63129	0.44367	0.59109
A0A1A8Y2M3	0.77763	0.77763	0.7382	0.39103	0.48132
A0A843HRE4	0.82003	0.7776	0.82003	0.38264	0.49088
A0A4R4A8V6	0.77755	0.77755	0.7759	0.36542	0.47802
A0A5C7KNA5	0.83791	0.77744	0.83791	0.37345	0.48706
R9B2V5	0.83005	0.7773	0.83005	0.37382	0.49235
A0A2D9C6R0	0.77724	0.77724	0.75842	0.37612	0.49794
W6RTJ8	0.80476	0.77708	0.80476	0.37177	0.4853
A0A5B0EM94	0.77708	0.77708	0.75894	0.38637	0.47571
A0A0D1E444	0.82985	0.77703	0.82985	0.41269	0.49349
A0A7S7S2V9	0.85252	0.77698	0.85252	0.37553	0.48977
A0A3R0VLL2	0.82294	0.77691	0.82294	0.27199	0.48945
A0A1B2UI41	0.77688	0.77688	0.74395	0.38739	0.48378
A0A1V5UZL7	0.811	0.77682	0.811	0.37288	0.46881
A0A7K3ZG87	0.81985	0.77671	0.81985	0.3688	0.46895
A0A1C0ZWX6	0.80723	0.7767	0.80723	0.38356	0.49639
A0A6S6XGD9	0.81696	0.77668	0.81696	0.38114	0.49093
A0A3M1YQF4	0.78035	0.77668	0.78035	0.3639	0.46223
A0A0D6BJ73	0.85378	0.77649	0.85378	0.38171	0.48586
A0A0F0CHQ3	0.82184	0.77647	0.82184	0.37879	0.48059
A0A7C1Z9G8	0.85162	0.77643	0.85162	0.38053	0.49001
A0A535FI10	0.7764	0.7764	0.65264	0.38536	0.51273
A0A423MKB6	0.85364	0.77638	0.85364	0.38124	0.48584
A0A5Q2MWT2	0.77637	0.77637	0.62479	0.44958	0.60693
A0A7W2JL98	0.83901	0.77632	0.83901	0.37324	0.48656
A0A0K9N8M5	0.81737	0.77627	0.81737	0.37564	0.48475
A0A1L7F7W6	0.77626	0.77626	0.75001	0.39249	0.48307
A0A7L8EAU4	0.82067	0.77622	0.82067	0.37693	0.48643
B6I891	0.82822	0.77617	0.82822	0.28826	0.48811
A0A4D9M1Y0	0.82698	0.77614	0.82698	0.30712	0.49043
A0A4S4G0D1	0.77602	0.77602	0.73304	0.39387	0.48214
A0A1L7NPN2	0.83707	0.77601	0.83707	0.37192	0.48829
A0A7Z0H5V0	0.83876	0.77595	0.83876	0.37371	0.47927
A0A0W2CVI8	0.80874	0.77594	0.80874	0.37532	0.49546
A0A316HNB9	0.77593	0.77593	0.7482	0.39243	0.47726
R5GZ67	0.8227	0.77581	0.8227	0.38009	0.48324
A0A6M4FG33	0.83591	0.77577	0.83591	0.37709	0.48192
A0A837K3P3	0.80845	0.77566	0.80845	0.37857	0.49984
R5SGF1	0.84299	0.77565	0.84299	0.36782	0.47883
R5BNU8	0.84337	0.77547	0.84337	0.36758	0.47968
A0A6H2GCX0	0.82903	0.77542	0.82903	0.25683	0.48882
A0A225DWR6	0.77541	0.77541	0.72798	0.38204	0.4576
A0A526VKF1	0.83362	0.77536	0.83362	0.37688	0.48735
A0A6B7PW35	0.83925	0.77528	0.83925	0.32607	0.48664
A0A179RGK6	0.83716	0.77525	0.83716	0.37873	0.48697
A0A1X3JXM5	0.82807	0.77522	0.82807	0.31326	0.48888
A0A2S5UEN6	0.82717	0.77522	0.82717	0.26469	0.4865
A0A550FM80	0.83939	0.77521	0.83939	0.37092	0.48561
A0A0J7Y5I6	0.77521	0.77521	0.7211	0.36983	0.46633
A0A498CR83	0.82204	0.77518	0.82204	0.38047	0.4896
F3ZXG6	0.77518	0.77518	0.61475	0.4142	0.5823
A0A3E0WHY3	0.83974	0.77515	0.83974	0.37837	0.49347
A0A6B7PWL3	0.83866	0.7751	0.83866	0.37282	0.48694
A0A7X1GKF2	0.82814	0.77506	0.82814	0.38316	0.49509
A0A843GH62	0.77503	0.77503	0.6602	0.3906	0.47429
A0A0J9BLX6	0.82202	0.775	0.82202	0.37744	0.4801
A0A1F8LTT9	0.80969	0.77497	0.80969	0.3857	0.49643
A0A162QSG6	0.77489	0.77489	0.76568	0.39113	0.48123
A0A2V4QF08	0.83892	0.77481	0.83892	0.37825	0.48796
A0A446RCT7	0.79359	0.7748	0.79359	0.39209	0.46418
A0A3L4JZ40	0.82601	0.77476	0.82601	0.26905	0.48724
A0A495NN12	0.77465	0.77465	0.73966	0.3899	0.48642
A0A3E2U3W3	0.82208	0.77463	0.82208	0.3762	0.479
A0A3A6RMF9	0.85255	0.7746	0.85255	0.38289	0.48412
A0A7H2DPU0	0.83972	0.77459	0.83972	0.37194	0.48638
A0A1D9F9P1	0.77452	0.77452	0.74856	0.39442	0.47704
A0A109LCV1	0.85411	0.7744	0.85411	0.3818	0.49005
A0A3D6BTX4	0.7744	0.7744	0.771	0.38321	0.49595
A0A5B0BXI0	0.82999	0.77433	0.82999	0.38915	0.49482
A0A7U9GZ30	0.81895	0.77433	0.81895	0.33589	0.49222
A0A522SUP1	0.85782	0.77428	0.85782	0.36279	0.46202
A0A2U3F5P9	0.80742	0.77427	0.80742	0.38241	0.50554
A0A7V4W739	0.77424	0.77424	0.68048	0.44738	0.58791
A0A5T9CKV9	0.82035	0.77421	0.82035	0.32914	0.49234
S6JPH2	0.84506	0.77419	0.84506	0.36883	0.48354
A0A1N7HEI5	0.85668	0.77415	0.85668	0.3831	0.48921
A0A4R6ZU42	0.77409	0.77409	0.73258	0.39872	0.47901
A0A1C6H0U0	0.81587	0.77406	0.81587	0.37949	0.48804
A0A1V0LGC5	0.8235	0.77404	0.8235	0.38951	0.49851
A0A7Y8XML2	0.80706	0.77404	0.80706	0.272	0.50741
R6E3F1	0.83989	0.7739	0.83989	0.36618	0.47672
A0A348SFJ2	0.84433	0.77382	0.84433	0.37212	0.48176
A0A618TJW4	0.8171	0.77382	0.8171	0.26986	0.49285
A0A2A3M1Q6	0.83975	0.77368	0.83975	0.37788	0.48664
A0A8B2WZE5	0.81874	0.7736	0.81874	0.37665	0.48279
A0A6I1F7A4	0.87912	0.77359	0.87912	0.36145	0.47218
A0A5T2K5B6	0.8177	0.7735	0.8177	0.30075	0.49772
A0A661CUF6	0.84735	0.77348	0.84735	0.36491	0.46555
A0A7U4DX33	0.82424	0.77345	0.82424	0.38984	0.49476
A0A0U5JZ21	0.82006	0.77337	0.82006	0.37699	0.47846
A0A3D1C4X3	0.82711	0.77336	0.82711	0.29408	0.48601
A0A2S0XQS9	0.8064	0.77331	0.8064	0.36636	0.47817
A0A1C5S167	0.82255	0.7733	0.82255	0.3777	0.48218
W8ZSQ4	0.82935	0.77318	0.82935	0.25715	0.49845
N9A0D0	0.82858	0.77313	0.82858	0.37918	0.48163
A0A6M3JEN4	0.77313	0.77313	0.64858	0.56899	0.70578
A0A5D3J3F4	0.82756	0.77312	0.82756	0.38235	0.48629
D9WWY3	0.77312	0.77312	0.74386	0.38982	0.47405
A0A1V3Z021	0.81167	0.7731	0.81167	0.41354	0.52979
A0A2X3CCD2	0.82737	0.77305	0.82737	0.2875	0.48837
A0A1D3KAD7	0.83072	0.77302	0.83072	0.38203	0.4938
A0A3B9CD15	0.81634	0.773	0.81634	0.37744	0.48923
A0A5A8AE24	0.83283	0.77298	0.83283	0.36615	0.46265
A0A734HP06	0.81586	0.77294	0.81586	0.2961	0.50223
A0A1U9K6P4	0.77287	0.77287	0.62708	0.41557	0.59311
A0A1X1A441	0.8545	0.77282	0.8545	0.38124	0.48887
A0A743EP26	0.81399	0.77282	0.81399	0.26074	0.49647
A0A1I5R0A0	0.81985	0.77281	0.81985	0.37828	0.49146
A0A0C5F0W5	0.82898	0.77277	0.82898	0.30162	0.48736
A0A760QYJ7	0.82003	0.77277	0.82003	0.32553	0.49105
A0A0X8C5C5	0.85359	0.77276	0.85359	0.38018	0.48508
A0A7V9F8M7	0.77272	0.77272	0.65689	0.40595	0.53297
A0A242U5K8	0.82501	0.77264	0.82501	0.3781	0.49403
L1M571	0.8427	0.77262	0.8427	0.36969	0.4854
A0A2G5G2V0	0.81751	0.77258	0.81751	0.3778	0.49285
A0A2L0T740	0.83943	0.77233	0.83943	0.37151	0.48497
A7ZNE0	0.8279	0.77233	0.8279	0.38767	0.49518
A0A3V2YES4	0.81249	0.77229	0.81249	0.29434	0.49427
A0A1I5IJ68	0.77229	0.77229	0.71903	0.38593	0.47278
A0A635F8P4	0.81822	0.77228	0.81822	0.30118	0.49318
A0A7C6MWR2	0.77228	0.77228	0.64935	0.27275	0.51067
A0A2A4UJ99	0.85872	0.77227	0.85872	0.36796	0.46937
A0A603AU28	0.82082	0.77226	0.82082	0.31062	0.49244
A0A5V6B1Y8	0.81766	0.77225	0.81766	0.26358	0.49354
A0A519DCF1	0.77225	0.77225	0.74743	0.38176	0.50584
A0A5S4YP40	0.83588	0.77213	0.83588	0.37967	0.49363
A0A2R3HAL7	0.83884	0.77208	0.83884	0.37381	0.48766
A0A732I7U4	0.82004	0.77208	0.82004	0.31433	0.49217
A0A7S7AHJ5	0.83022	0.77207	0.83022	0.37809	0.49512
A0A5Q2V5P2	0.80992	0.77199	0.80992	0.36113	0.49526
A0A2K9CM57	0.83536	0.77183	0.83536	0.3797	0.48609
A0A3D8P467	0.77177	0.77177	0.63368	0.47515	0.61935
A0A0T7ENA9	0.81428	0.7717	0.81428	0.38463	0.4888
A0A6D0I6I0	0.82917	0.77164	0.82917	0.26029	0.4939
A0A1T2Y9L6	0.8368	0.77163	0.8368	0.37667	0.48522
E3DDU0	0.81086	0.77162	0.81086	0.38163	0.50168
A0A4U7K995	0.82143	0.77161	0.82143	0.32686	0.50574
A0A0S2W4K5	0.81509	0.77154	0.81509	0.37766	0.48656
A0A2T3LF49	0.82447	0.77153	0.82447	0.38411	0.49113
A0A486VJE1	0.82352	0.77151	0.82352	0.31531	0.50866
A0A2P8DEV6	0.77141	0.77141	0.69261	0.38751	0.47595
A0A376F4A7	0.813	0.77127	0.813	0.30308	0.49607
A0A3Z7B4T9	0.81897	0.77124	0.81897	0.28168	0.49215
A0A5N0TF99	0.77117	0.77117	0.71759	0.40096	0.48435
A0A6L5YGD9	0.81564	0.77115	0.81564	0.37907	0.4879
A0A626RI02	0.81706	0.77112	0.81706	0.30473	0.50165
A0A1R1DGR8	0.8071	0.77108	0.8071	0.38193	0.49436
A0A4R5DYR7	0.82835	0.77107	0.82835	0.36908	0.4836
A0A1H2MUC6	0.83816	0.77104	0.83816	0.37563	0.48587
A0A192C7B9	0.82948	0.77103	0.82948	0.29973	0.48436
A0A1V2GAA9	0.82504	0.77101	0.82504	0.38887	0.49166
A0A744FYW2	0.81826	0.77092	0.81826	0.30651	0.49587
A0A1Q6RVN1	0.82747	0.77086	0.82747	0.36807	0.47573
A0A744CN06	0.81615	0.77084	0.81615	0.29934	0.49371
A0A636GCJ8	0.82023	0.77075	0.82023	0.38291	0.49103
A0A833ISD0	0.83183	0.77072	0.83183	0.37487	0.49315
A0A5I0L440	0.81819	0.77072	0.81819	0.27876	0.49275
A0A6S6P550	0.77072	0.77072	0.72176	0.39236	0.47219
A0A7S9YPX0	0.82883	0.77071	0.82883	0.37665	0.49247
A0A6B9T9D9	0.82134	0.77062	0.82134	0.37522	0.48746
A0A5Y6SQC2	0.81542	0.77062	0.81542	0.32913	0.4976
A0A2S2FDJ0	0.82499	0.77057	0.82499	0.37835	0.49532
A0A5Y4FDU0	0.82076	0.77056	0.82076	0.38227	0.49188
A0A749V612	0.82165	0.77052	0.82165	0.30941	0.5142
A0A2I8QTX3	0.82495	0.77051	0.82495	0.29628	0.49285
A0A7Z3H5B8	0.84044	0.77047	0.84044	0.36905	0.48104
A0A739IZ85	0.81969	0.77047	0.81969	0.39369	0.51353
A0A0J8TDA7	0.82275	0.77046	0.82275	0.37393	0.48936
A0A5U9VFA6	0.8189	0.77043	0.8189	0.31401	0.49187
A0A3X8YPK5	0.81811	0.77043	0.81811	0.27198	0.49261
A0A5U5N1H5	0.81591	0.77039	0.81591	0.28895	0.49309
A0A427FBP6	0.81812	0.77032	0.81812	0.37709	0.49043
A0A5J2S151	0.81811	0.77031	0.81811	0.26204	0.49647
A0A7S6VVD9	0.82959	0.77029	0.82959	0.37809	0.49382
A0A7U1FVB5	0.82621	0.77029	0.82621	0.24476	0.48563
A0A7U4GYW8	0.81902	0.77029	0.81902	0.29823	0.49534
A0A5T6WCY8	0.81708	0.77028	0.81708	0.32098	0.4918
A0A5X7X7S7	0.81889	0.77025	0.81889	0.38674	0.49344
A0A5H6Q1M6	0.81751	0.7702	0.81751	0.40391	0.51042
A0A602UWE5	0.81821	0.77019	0.81821	0.3849	0.49288
A0A352V7M7	0.7964	0.77019	0.7964	0.37215	0.4795
A0A1V0GVG2	0.78984	0.77016	0.78984	0.38382	0.49436
A0A5Z6I1W2	0.81315	0.77013	0.81315	0.32307	0.49705
A0A419HBY3	0.77013	0.77013	0.75946	0.38737	0.48941
A0A7W3GER8	0.82132	0.77011	0.82132	0.28543	0.49484
A0A1G8JBW2	0.828	0.77009	0.828	0.37261	0.48389
A0A2S9E2G8	0.83401	0.77007	0.83401	0.38018	0.48942
A0A6M3JTF4	0.79848	0.77006	0.79848	0.36358	0.4645
A0A7U4GFY4	0.78095	0.77006	0.78095	0.29218	0.50582
A0A628LPI2	0.81601	0.77005	0.81601	0.3248	0.4925
A0A822MPN2	0.8115	0.76995	0.8115	0.39549	0.50268
A0A5V0JLC8	0.82062	0.76992	0.82062	0.35799	0.49914
A0A1V3SAS9	0.83976	0.76989	0.83976	0.37629	0.48528
A0A5E7N437	0.83273	0.76987	0.83273	0.38234	0.49055
A0A842ZYS8	0.84067	0.76986	0.84067	0.36935	0.46124
A0A348SQG3	0.82366	0.76986	0.82366	0.3785	0.48631
A0A6P1URM6	0.81834	0.76986	0.81834	0.30211	0.50901
A0A483MIK7	0.82704	0.76983	0.82704	0.38867	0.49194
A0A752NDK8	0.81454	0.76983	0.81454	0.26071	0.49127
A0A809HD78	0.80887	0.76983	0.80887	0.38249	0.50461
A0A5X0ZJQ3	0.81682	0.76981	0.81682	0.31713	0.49345
A0A220RCG7	0.8275	0.76978	0.8275	0.37816	0.49352
A0A1Y3YRF9	0.81745	0.76978	0.81745	0.37698	0.48629
A0A5U3FZJ8	0.81495	0.76978	0.81495	0.29796	0.49926
A0A4Q4GR33	0.82866	0.76974	0.82866	0.3789	0.49549
A0A3Z5NH92	0.81437	0.76965	0.81437	0.39714	0.49716
A0A455VRR6	0.81385	0.76963	0.81385	0.32163	0.49346
A0A603B7Z5	0.81266	0.76963	0.81266	0.3931	0.49879
A0A5Z8QKS9	0.81657	0.76962	0.81657	0.32293	0.4989
A0A2G8EJB9	0.81142	0.76952	0.81142	0.31716	0.50132
A0A376FKY2	0.81862	0.76951	0.81862	0.31528	0.50997
A0A2K8QRJ0	0.81018	0.7695	0.81018	0.31589	0.50294
A0A725UYK5	0.81844	0.76947	0.81844	0.2709	0.50455
A0A7U0B122	0.81425	0.76947	0.81425	0.28105	0.51213
A0A609TYT5	0.82053	0.7694	0.82053	0.26281	0.49394
A0A3U7ZK16	0.81885	0.7694	0.81885	0.28369	0.4932
A0A5W0L1J0	0.81883	0.7694	0.81883	0.27627	0.50348
A0A2A6D539	0.81654	0.76938	0.81654	0.33806	0.49901
A0A0T9KL85	0.81632	0.76937	0.81632	0.29496	0.50024
A0A5U6Z4A4	0.82148	0.76934	0.82148	0.38448	0.49279
A0A7U4AR69	0.84399	0.76925	0.84399	0.38404	0.49328
A0A5Y2QP52	0.81819	0.76922	0.81819	0.28577	0.50158
A0A423MT92	0.83851	0.76918	0.83851	0.38047	0.48726
A0A5U5GK44	0.81499	0.7691	0.81499	0.25917	0.49497
C9RC60	0.76909	0.76909	0.63087	0.47473	0.61397
A0A6I2K987	0.8391	0.76905	0.8391	0.37547	0.48184
A0A5T8J745	0.81892	0.76905	0.81892	0.27923	0.49951
A0A443XKI9	0.81434	0.76903	0.81434	0.30617	0.49367
A0A5H8RVW2	0.81613	0.76898	0.81613	0.38484	0.49239
A0A731UXL0	0.82073	0.76894	0.82073	0.3486	0.49902
A0A632MIC7	0.81821	0.76894	0.81821	0.28242	0.49933
A0A2L0KGF8	0.82397	0.76893	0.82397	0.33123	0.49176
A0A7S5JAZ7	0.8176	0.76891	0.8176	0.27935	0.50643
A0A653HV39	0.81782	0.7689	0.81782	0.38096	0.4971
A0A640WJD3	0.83638	0.76887	0.83638	0.37669	0.4741
A0A5V3EZH0	0.81723	0.76884	0.81723	0.25289	0.49348
A4JTP7	0.84677	0.76882	0.84677	0.38195	0.49252
A0A1S0ZLU4	0.81758	0.76882	0.81758	0.38998	0.49721
A0A5Y1ZEJ2	0.81751	0.76881	0.81751	0.2711	0.49384
A0A6G7CN49	0.81506	0.76879	0.81506	0.4004	0.49307
A0A437UTQ7	0.76879	0.76879	0.74524	0.39034	0.48262
A0A8B2T4Y6	0.81889	0.76875	0.81889	0.38464	0.49452
A0A1Q8YNN5	0.8225	0.76872	0.8225	0.34595	0.51243
A0A0G3S8D1	0.82034	0.76867	0.82034	0.40134	0.5111
A0A370S132	0.84981	0.76858	0.84981	0.38054	0.48419
A0A6H3TCZ2	0.82056	0.76855	0.82056	0.37722	0.49093
A0A3A9EVC6	0.8139	0.7685	0.8139	0.3817	0.49068
A0A1G7XRE0	0.82637	0.7684	0.82637	0.37651	0.488
L0EKP5	0.76837	0.76837	0.61404	0.44055	0.59714
A0A7Z7WQ55	0.82222	0.76835	0.82222	0.30774	0.49027
A0A2V2FPB1	0.81442	0.76833	0.81442	0.37776	0.48645
A0A1X7M1Z7	0.81001	0.76825	0.81001	0.38753	0.50444
A0A619A967	0.81715	0.76823	0.81715	0.38627	0.48995
A0A0R9MQZ4	0.81975	0.76821	0.81975	0.39189	0.4956
A0A7V4ZDI1	0.7682	0.7682	0.69349	0.44129	0.58396
A0A602RR91	0.81829	0.76818	0.81829	0.38441	0.49148
A0A5D4MX00	0.81345	0.76817	0.81345	0.29504	0.4937
A0A5X0CUJ0	0.8125	0.76817	0.8125	0.26423	0.49747
A0A328VL00	0.76816	0.76816	0.67178	0.38696	0.5122
A0A632T115	0.81999	0.76814	0.81999	0.38873	0.49276
A0A717HHN6	0.81383	0.76813	0.81383	0.32582	0.49554
A0A0P8LYV1	0.81033	0.76812	0.81033	0.29583	0.49064
A0A5C5HIB5	0.81402	0.76811	0.81402	0.29169	0.49038
A0A6L8M4H7	0.82079	0.76809	0.82079	0.37557	0.4911
R4YHL7	0.82098	0.76805	0.82098	0.29922	0.4902
A0A3I8FRJ2	0.82209	0.76802	0.82209	0.30305	0.49908
A0A7V3CXP0	0.82852	0.76794	0.82852	0.37068	0.46162
A0A717CHF9	0.81421	0.76793	0.81421	0.38866	0.49192
A0A5T3M8I7	0.81931	0.76792	0.81931	0.33269	0.49113
A0A0U1KIY4	0.81269	0.76788	0.81269	0.38888	0.51093
A0A5X5F6V6	0.81872	0.76787	0.81872	0.32286	0.49265
A9TKB2	0.76786	0.76786	0.73837	0.39949	0.5033
A0A5Z6TPZ1	0.81882	0.76785	0.81882	0.38457	0.49181
A0A3D1FQ33	0.81065	0.76782	0.81065	0.3761	0.48205
A0A7X2J991	0.76782	0.76782	0.70666	0.40286	0.50454
A0A3Q9MIK2	0.81615	0.76781	0.81615	0.28469	0.49429
N8PKH2	0.82236	0.7678	0.82236	0.37111	0.48208
A0A855KMG8	0.83662	0.76777	0.83662	0.38084	0.4895
A0A0H3BVJ3	0.8195	0.76775	0.8195	0.38607	0.49298
A0A728XXJ6	0.81524	0.76775	0.81524	0.38484	0.49378
A0A3V9PLI0	0.82115	0.76771	0.82115	0.27091	0.49681
A0A009LPQ3	0.82259	0.76769	0.82259	0.38202	0.48069
A0A6I4HRZ8	0.81831	0.76763	0.81831	0.37381	0.49103
A0A7X1WYF8	0.83293	0.76758	0.83293	0.38775	0.48623
D2TAZ7	0.81218	0.76753	0.81218	0.38389	0.50074
A0A5Q2V4Y8	0.81443	0.76751	0.81443	0.38612	0.50147
A0A0J0ZSN2	0.82019	0.76748	0.82019	0.37562	0.49105
A0A630PQY6	0.81416	0.76739	0.81416	0.27359	0.49441
A0A2J5PTL0	0.82217	0.76738	0.82217	0.40582	0.51051
A0A741YZJ5	0.81561	0.76738	0.81561	0.38553	0.49136
A0A7Z0N9N9	0.82819	0.76734	0.82819	0.37314	0.48354
A0A833NMG5	0.81914	0.76733	0.81914	0.3749	0.49153
A0A7U1IW39	0.82175	0.76731	0.82175	0.38551	0.49331
A0A7X3A710	0.81032	0.76731	0.81032	0.38152	0.49061
A0A612Z3D2	0.81847	0.76727	0.81847	0.26523	0.49111
A0A6X8AEH2	0.81884	0.76719	0.81884	0.29428	0.49556
A0A716JJJ2	0.81269	0.76719	0.81269	0.27944	0.50504
A0A7T8DNZ0	0.80422	0.76716	0.80422	0.31988	0.50097
A0A5R8TJ03	0.8139	0.76712	0.8139	0.29105	0.49771
A0A5J4K790	0.76712	0.76712	0.67047	0.38719	0.51168
E8MYS5	0.8101	0.76708	0.8101	0.38525	0.48489
A0A402AEP5	0.76705	0.76705	0.61693	0.41118	0.53797
A0A0Q8YTR9	0.83561	0.76702	0.83561	0.37932	0.48742
A0A1X0X4M3	0.82112	0.76701	0.82112	0.38551	0.48769
A0A6C8LQH2	0.82214	0.76696	0.82214	0.24884	0.48916
F8X2D8	0.81993	0.76695	0.81993	0.37596	0.48458
A0A730ZGT9	0.81787	0.76695	0.81787	0.27745	0.49697
A0A8B3T625	0.82175	0.76688	0.82175	0.34685	0.35075
A0A5Y2LV24	0.81639	0.76688	0.81639	0.36323	0.49653
A0A6F8SW45	0.82746	0.76687	0.82746	0.37364	0.483
A0A429LBH6	0.819	0.76685	0.819	0.37557	0.49187
A0A5D3JGV2	0.81609	0.76684	0.81609	0.30096	0.49885
A0A5V3AI11	0.81381	0.7668	0.81381	0.31197	0.49031
A0A5A4S5D1	0.82196	0.76676	0.82196	0.27842	0.49148
A0A5X5TBE6	0.81113	0.76675	0.81113	0.3873	0.49255
R8X0A7	0.81184	0.76672	0.81184	0.32527	0.49349
A0A7T9PFW2	0.79668	0.76672	0.79668	0.37847	0.49545
A0A730DHF0	0.82019	0.76666	0.82019	0.2684	0.49617
F8X1E3	0.82104	0.76663	0.82104	0.37473	0.48352
A0A6I1ISU0	0.81871	0.76657	0.81871	0.37501	0.49211
A0A1M7R4V5	0.76656	0.76656	0.74671	0.40494	0.49421
A0A7C8BQV6	0.76656	0.76656	0.73366	0.39385	0.4809
A0A7Z1JBT8	0.81656	0.76653	0.81656	0.39183	0.49723
A0A642MC19	0.80677	0.76651	0.80677	0.38047	0.48936
A0A757YZP7	0.81502	0.76646	0.81502	0.3018	0.49446
A0A535L5H8	0.76646	0.76646	0.65699	0.38956	0.51175
A0A809JDT0	0.81996	0.76642	0.81996	0.37416	0.49219
A0A0J1N733	0.81272	0.76641	0.81272	0.29312	0.48897
A0A5V7R110	0.81175	0.7664	0.81175	0.28441	0.49326
A0A5Z4DHV5	0.81445	0.76636	0.81445	0.29081	0.49163
A0A898GSL6	0.82225	0.76632	0.82225	0.38215	0.48938
A0A4Y8L5D8	0.81333	0.76619	0.81333	0.3791	0.48765
A0A4R3W441	0.84094	0.76615	0.84094	0.37346	0.47672
A0A4R2FT61	0.81416	0.76614	0.81416	0.38826	0.49023
A0A168J9J6	0.80012	0.76604	0.80012	0.40776	0.51018
A0A5K6CTM5	0.81951	0.76602	0.81951	0.3748	0.49062
A0A401LA94	0.76601	0.76601	0.64994	0.41971	0.53649
A0A743WBM3	0.81892	0.766	0.81892	0.31198	0.4907
A0A062I987	0.81787	0.766	0.81787	0.37684	0.4906
A0A2J4VBH6	0.8225	0.76597	0.8225	0.33085	0.48767
A0A3Y7SZT0	0.81124	0.76594	0.81124	0.27427	0.49307
A0A7K0PV51	0.76592	0.76592	0.75211	0.39402	0.49856
A0A7Y5M6A8	0.81202	0.76588	0.81202	0.30871	0.49425
A0A5C2M195	0.81452	0.76587	0.81452	0.38651	0.49035
A0A8B4UXM0	0.8144	0.76585	0.8144	0.25567	0.49449
A0A657GUU0	0.81468	0.76584	0.81468	0.29603	0.49158
A0A1V4GWH4	0.81882	0.76583	0.81882	0.38326	0.49875
A0A3Z6T1P0	0.81359	0.76583	0.81359	0.30615	0.49193
A0A6N2VK30	0.80797	0.7658	0.80797	0.40548	0.4963
A0A6N8F241	0.77438	0.7658	0.77438	0.37213	0.47021
A0A4R2D738	0.81739	0.76579	0.81739	0.37446	0.47026
A0A7Z1MMR1	0.81399	0.76578	0.81399	0.40641	0.49907
A0A5Y8Q0L2	0.80553	0.76578	0.80553	0.25894	0.49311
A0A0E4BWH4	0.82817	0.76577	0.82817	0.37465	0.49657
A0A2C9WZK7	0.81878	0.76577	0.81878	0.37522	0.49011
A0A7T9SJT1	0.81232	0.76574	0.81232	0.35344	0.41181
A0A1Y4K2F5	0.80918	0.76572	0.80918	0.38149	0.491
A0A5U2ZKF5	0.80621	0.76567	0.80621	0.27767	0.49674
A0A348SMJ9	0.81165	0.76559	0.81165	0.38391	0.49822
A0A7Z2AAI5	0.81842	0.76555	0.81842	0.37603	0.49082
A0A396NRG8	0.76552	0.76552	0.65592	0.41856	0.53442
A0A837QMM3	0.81275	0.76551	0.81275	0.37492	0.49302
A0A1Y4SAP2	0.76551	0.76551	0.65687	0.42147	0.53539
A0A4V2M0N9	0.80338	0.7655	0.80338	0.31082	0.49661
A0A1X7C6G3	0.8385	0.76542	0.8385	0.37287	0.48098
A0A7U2HIV5	0.82077	0.76535	0.82077	0.38354	0.48647
A0A209AB07	0.81626	0.7653	0.81626	0.38658	0.50315
A0A140NUC4	0.81984	0.76526	0.81984	0.38263	0.50422
A0A535F3V2	0.76525	0.76525	0.65569	0.38933	0.51284
A0A1H3Z4L2	0.84458	0.7652	0.84458	0.37109	0.46334
A0A7U4K0W3	0.81352	0.76516	0.81352	0.38675	0.50844
A0A5I1SKC5	0.82095	0.76513	0.82095	0.38748	0.48932
A0A1C6B8E2	0.81688	0.76512	0.81688	0.37664	0.48084
A0A1S1HSH9	0.82093	0.76495	0.82093	0.31595	0.50161
A0A0M0LCW8	0.80199	0.7649	0.80199	0.36541	0.46645
A0A4Q3IH13	0.83314	0.76486	0.83314	0.38509	0.49577
A0A3L1NH48	0.80928	0.76483	0.80928	0.30176	0.49341
A0A8B4N5P6	0.82006	0.76477	0.82006	0.37193	0.49048
A0A1Z2XWA8	0.8069	0.76473	0.8069	0.38462	0.4965
A0A5N5Y186	0.81874	0.76471	0.81874	0.37483	0.49129
A0A7X1Y8U5	0.83405	0.7647	0.83405	0.37924	0.4871
A0A4Z8YWB5	0.80771	0.7647	0.80771	0.39432	0.49433
A0A1C7GUS9	0.80911	0.76469	0.80911	0.38264	0.49602
D1P392	0.81233	0.7646	0.81233	0.37576	0.49957
A0A2E7MUJ3	0.83053	0.76456	0.83053	0.3852	0.48329
A0A6I4R9F5	0.81607	0.76455	0.81607	0.37603	0.49574
A0A3E2ESB0	0.76454	0.76454	0.72235	0.38973	0.48691
A0A455T5C0	0.7645	0.7645	0.67237	0.38479	0.50866
A0A535C6W2	0.76439	0.76439	0.65855	0.38786	0.51075
A0A2Z3X9U1	0.8144	0.76437	0.8144	0.39096	0.48766
A0A2D0K4P9	0.80628	0.76435	0.80628	0.38455	0.49885
C0AW07	0.80538	0.76426	0.80538	0.3748	0.5001
I4C975	0.76422	0.76422	0.65824	0.42583	0.5675
A0A7L6U409	0.80909	0.7642	0.80909	0.28512	0.49954
A0A1Q7A2S2	0.76417	0.76417	0.65406	0.3897	0.51315
A0A851G2Z3	0.81498	0.76405	0.81498	0.39189	0.49708
A0A4R7KRN4	0.79162	0.764	0.79162	0.42165	0.54801
A0A8B3ZXE2	0.80394	0.7638	0.80394	0.39463	0.50083
A0A4Q4GIM6	0.81818	0.76368	0.81818	0.37461	0.48966
A0A2E0SEX8	0.76363	0.76363	0.76067	0.37617	0.49217
A0A502IYF0	0.83536	0.76351	0.83536	0.38508	0.48646
A0A7X1EFY3	0.81707	0.76348	0.81707	0.3405	0.49575
A0A3G6XYS2	0.81825	0.76347	0.81825	0.37455	0.49144
A0A009T0J7	0.81918	0.76345	0.81918	0.37638	0.49003
A0A7Y9JZG6	0.79048	0.76345	0.79048	0.38832	0.49741
A0A5W9F7P8	0.80488	0.76337	0.80488	0.30328	0.49355
A0A0L6W5E2	0.76332	0.76332	0.6385	0.47512	0.61926
A0A6M3Y1R3	0.80591	0.76327	0.80591	0.3711	0.48569
A0A737BAS3	0.81565	0.76324	0.81565	0.39529	0.48743
A0A2E0WJ85	0.82711	0.7632	0.82711	0.3841	0.4823
A0A1E4ZHC3	0.81881	0.76312	0.81881	0.36901	0.46219
A0A0D8LBR9	0.8043	0.76311	0.8043	0.33139	0.50101
A0A1Q6YW96	0.76309	0.76309	0.65111	0.39119	0.51367
A0A7X2R2G9	0.8102	0.76306	0.8102	0.37407	0.50038
A0A316TAW5	0.80598	0.76304	0.80598	0.38166	0.4908
B6XKP2	0.81049	0.763	0.81049	0.29678	0.50074
A0A1C5N5G6	0.81918	0.76294	0.81918	0.37494	0.47834
A0A382AQV0	0.76294	0.76294	0.75335	0.37595	0.49697
A0A3G6YJ63	0.81654	0.76274	0.81654	0.37375	0.49142
A0A7M2QUM7	0.80125	0.76264	0.80125	0.36366	0.46502
A0A1G8QN77	0.83566	0.76261	0.83566	0.37355	0.48622
A0A6I7DAV9	0.80701	0.76256	0.80701	0.28917	0.50021
A0A2R3M4C0	0.80895	0.76254	0.80895	0.28724	0.49822
A0A7C2Z0E2	0.76236	0.76236	0.62229	0.39598	0.51116
A0A1Q7UPB9	0.76234	0.76234	0.65269	0.39023	0.51322
A0A857SHK9	0.80575	0.76233	0.80575	0.28632	0.49898
A0A4R7PIC5	0.80457	0.76213	0.80457	0.38601	0.50271
A0A7L6JRW6	0.81366	0.76208	0.81366	0.31869	0.48756
A0A1H1CVK8	0.83451	0.76205	0.83451	0.37337	0.47596
A0A009Q8A0	0.82005	0.76189	0.82005	0.37642	0.49082
A0A455TXD6	0.76188	0.76188	0.68476	0.40703	0.52109
A0A0R0RNS8	0.8197	0.76183	0.8197	0.37499	0.49098
A0A5H6KWH0	0.81738	0.76183	0.81738	0.38625	0.4945
A0A1V0KCZ8	0.81777	0.76182	0.81777	0.37252	0.49033
A0A1V0QF97	0.76182	0.76182	0.6613	0.41503	0.53411
A0A227L7G8	0.76181	0.76181	0.65645	0.40859	0.52877
A0A7T1M235	0.80928	0.76179	0.80928	0.29017	0.50024
A0A2D7Y105	0.82085	0.76178	0.82085	0.38171	0.49335
A0A3C1A0G5	0.76177	0.76177	0.68369	0.47092	0.60777
A0A1Y3KQ79	0.83167	0.7617	0.83167	0.37251	0.47521
A0A2R3H0I5	0.80313	0.7617	0.80313	0.28154	0.49545
A0A2D0JPW9	0.81909	0.76165	0.81909	0.3805	0.49775
A0A5E6P1X3	0.83302	0.76158	0.83302	0.37683	0.47455
A0A396NJR9	0.76155	0.76155	0.66086	0.41055	0.52695
A0A645FPN4	0.81876	0.76149	0.81876	0.38064	0.48376
A0A6S4UP13	0.82068	0.76148	0.82068	0.37029	0.4888
A0A8A7AJ11	0.81946	0.76148	0.81946	0.37457	0.48996
A0A5F0S2R5	0.80797	0.76135	0.80797	0.38534	0.50014
A0A231R8W9	0.76123	0.76123	0.73329	0.39299	0.50328
A0A7U5X769	0.7612	0.7612	0.60599	0.44167	0.58327
A0A6H0A0B3	0.78184	0.76113	0.78184	0.36463	0.46607
A0A7D6A8H2	0.8034	0.76108	0.8034	0.38245	0.5012
A0A0R2ZKM7	0.83421	0.76106	0.83421	0.3763	0.47872
A0A832GI29	0.76106	0.76106	0.6273	0.39805	0.51327
A0A0P7DFE3	0.83284	0.76103	0.83284	0.37771	0.47703
A0A4P6GNA6	0.83403	0.7609	0.83403	0.3775	0.47849
A0A3M2AZA0	0.76087	0.76087	0.62445	0.39506	0.50958
A0A7C3RU87	0.76086	0.76086	0.64126	0.39861	0.50724
A0A2X2BHD6	0.80481	0.76085	0.80481	0.31719	0.50074
A0A1Y4HB57	0.76085	0.76085	0.69223	0.40403	0.5152
A0A1C6IYB0	0.76076	0.76076	0.67113	0.41696	0.52394
A0A4U2U8T3	0.80773	0.7607	0.80773	0.30989	0.50038
A0A2K4GDI4	0.83035	0.76068	0.83035	0.37449	0.47837
B1I0D5	0.78313	0.76066	0.78313	0.36572	0.46952
A0A0F7LPW3	0.81003	0.76062	0.81003	0.38391	0.50056
M7CUH1	0.80304	0.76058	0.80304	0.33215	0.50125
A0A2E0WI59	0.82636	0.76042	0.82636	0.38621	0.48167
A0A7T8D9D5	0.80789	0.76042	0.80789	0.37767	0.50221
A0A5E6NZM7	0.83164	0.76041	0.83164	0.37394	0.48112
A0A6G6Q8X5	0.80814	0.76036	0.80814	0.28627	0.49501
A0A329WDS8	0.80952	0.76035	0.80952	0.37845	0.49981
A0A385U090	0.76022	0.76022	0.61054	0.44149	0.58261
A0A7U9GMG7	0.81394	0.7601	0.81394	0.3788	0.48862
R5AP24	0.76008	0.76008	0.65458	0.41133	0.52445
A0A0W0N365	0.83407	0.76004	0.83407	0.37689	0.47786
A0A7T1LZ78	0.81026	0.75999	0.81026	0.37554	0.50004
A0A2E0R4H9	0.82468	0.75996	0.82468	0.38712	0.4843
A0A1Y4UBM8	0.75989	0.75989	0.65711	0.41448	0.52928
A0A316QKA5	0.75986	0.75986	0.69394	0.40793	0.518
A0A1Y4LTZ1	0.75981	0.75981	0.65884	0.41763	0.5314
A0A1Z1SWG1	0.80207	0.75977	0.80207	0.38536	0.50179
A0A3D0X7C9	0.75964	0.75964	0.67393	0.41604	0.52614
A0A349DBS0	0.75952	0.75952	0.68424	0.41295	0.52343
F3ZXE2	0.75948	0.75948	0.64491	0.38148	0.50492
A0A7Z2YN06	0.80241	0.75947	0.80241	0.38425	0.50152
A0A3D9JR44	0.75942	0.75942	0.72551	0.39186	0.50031
A0A1S2V3S2	0.83341	0.75932	0.83341	0.37651	0.47874
A5W5X6	0.83181	0.75924	0.83181	0.37325	0.47548
A0A0Q4MKR1	0.80762	0.75922	0.80762	0.27633	0.5035
A0A446A0E8	0.83132	0.75921	0.83132	0.37716	0.47814
A0A5B2UTS7	0.83366	0.75919	0.83366	0.37678	0.48003
A0A174XVH8	0.75916	0.75916	0.63253	0.434	0.55036
A2SNJ8	0.83516	0.75912	0.83516	0.37956	0.48826
A0A427HHC7	0.8108	0.75912	0.8108	0.28338	0.49983
A0A1G5Q2P3	0.80999	0.7591	0.80999	0.37949	0.49619
A0A855K831	0.82792	0.75909	0.82792	0.3715	0.47909
A0A2D5GQF1	0.77463	0.75908	0.77463	0.38811	0.49833
A0A3D3HKM0	0.80343	0.75905	0.80343	0.3842	0.50067
A0A3A8YBL8	0.759	0.759	0.66802	0.407	0.51819
A0A7C4Q258	0.82323	0.75896	0.82323	0.38329	0.47804
A0A089WPH5	0.83113	0.75893	0.83113	0.37658	0.47385
A0A1X0VZS2	0.81303	0.75887	0.81303	0.30623	0.49221
A0A7U0APG0	0.79883	0.75885	0.79883	0.38541	0.5018
A0A022PMU4	0.81677	0.75866	0.81677	0.37998	0.4967
A0A1W9VHU8	0.80001	0.75865	0.80001	0.38572	0.48098
A0A2V3CD04	0.83204	0.75863	0.83204	0.37231	0.47636
A0A1Q5U8H4	0.81131	0.75862	0.81131	0.38153	0.49763
A0A809SI73	0.79911	0.75855	0.79911	0.37839	0.499
A0A2N6QV25	0.75848	0.75848	0.71861	0.39932	0.50205
A0A6M5FXB2	0.75845	0.75845	0.68938	0.40526	0.51771
A0A1N7E6Q4	0.83278	0.75842	0.83278	0.37365	0.47894
A0A0J6HD68	0.83306	0.75837	0.83306	0.37673	0.47901
A0A401LEA4	0.75831	0.75831	0.66144	0.4114	0.52628
A0A5M9J3N8	0.82611	0.75824	0.82611	0.37631	0.47947
A0A4P8YQ41	0.81905	0.75812	0.81905	0.32316	0.49407
V8R6J9	0.83267	0.75809	0.83267	0.37689	0.48031
A0A1C6A225	0.75802	0.75802	0.667	0.4174	0.52426
A0A2D0ILH9	0.81108	0.758	0.81108	0.38619	0.50356
A0A077N8B9	0.81047	0.75798	0.81047	0.3843	0.50161
A0A3S5DFK4	0.80196	0.75798	0.80196	0.38087	0.50132
A0A1Y4H206	0.75797	0.75797	0.65382	0.42876	0.55971
A0A2D0L3Q7	0.80534	0.75794	0.80534	0.38657	0.5039
A0A2K4IVI1	0.83086	0.75792	0.83086	0.37506	0.47814
A0A2G6MID8	0.84219	0.75789	0.84219	0.37515	0.47205
A0A329WKA9	0.805	0.75788	0.805	0.39558	0.50105
A0A1F5QTN9	0.75782	0.75782	0.63765	0.41162	0.52054
A0A6H1ZYN5	0.78692	0.75773	0.78692	0.37635	0.50382
A0A2W4MPT8	0.75767	0.75767	0.64747	0.38048	0.50255
A0A2E7N0Y5	0.77136	0.75765	0.77136	0.38133	0.47877
A0A7X6XL78	0.75762	0.75762	0.62053	0.3968	0.50684
A0A3G7X246	0.8317	0.75761	0.8317	0.37386	0.47962
A0A2C9EQ03	0.83034	0.75759	0.83034	0.37345	0.4786
A0A1I5RUL1	0.75759	0.75759	0.6481	0.38124	0.5027
A0A2M9QA54	0.79124	0.75756	0.79124	0.37225	0.4775
A0A4U9HEJ1	0.80231	0.7575	0.80231	0.38617	0.49902
A0A7U9LDG0	0.83149	0.75748	0.83149	0.37496	0.47795
A0A402CT04	0.75748	0.75748	0.62031	0.40076	0.50941
D7CQ75	0.7574	0.7574	0.71493	0.34549	0.44062
A0A535FS00	0.75733	0.75733	0.63805	0.38543	0.50965
A0A2L0RXU9	0.83144	0.7573	0.83144	0.37311	0.47581
A0A401ZEB7	0.75713	0.75713	0.64048	0.3905	0.51782
A0A7Y1SV32	0.80768	0.75712	0.80768	0.36554	0.46505
A0A7C6QT86	0.75712	0.75712	0.62322	0.45273	0.59839
A0A109LAX9	0.82747	0.75711	0.82747	0.37629	0.47743
G7LPZ3	0.81053	0.75705	0.81053	0.33844	0.50065
A0A1R0ZZ99	0.75693	0.75693	0.60276	0.41696	0.60305
A6P2E8	0.7569	0.7569	0.66745	0.4056	0.51758
A0A810QHQ7	0.75688	0.75688	0.6627	0.41663	0.52545
A0A2E0R8S3	0.79879	0.75686	0.79879	0.37219	0.48051
A0A1B8HL28	0.80432	0.75685	0.80432	0.27347	0.50049
I3E5K7	0.8717	0.75677	0.8717	0.359	0.4668
A0A413AYS2	0.75675	0.75675	0.65815	0.42117	0.54861
A0A417H3S1	0.75671	0.75671	0.65627	0.4191	0.54843
A0A1Y3TY45	0.75668	0.75668	0.64349	0.42179	0.5319
A0A415XV73	0.75665	0.75665	0.65814	0.4264	0.5507
A0A7X8IBS8	0.75661	0.75661	0.65547	0.40312	0.5156
A0A7D6I3G2	0.83304	0.75657	0.83304	0.37632	0.47762
A0A436ZDN0	0.82869	0.75649	0.82869	0.37664	0.4796
A0A374NWH4	0.75648	0.75648	0.65136	0.41307	0.53631
A0A7U5X7C0	0.80569	0.75638	0.80569	0.36962	0.47115
A0A8B0CIU1	0.82974	0.75633	0.82974	0.37487	0.47737
A0A7C1QBS5	0.75627	0.75627	0.73669	0.38328	0.51421
A0A385TUA9	0.80785	0.75621	0.80785	0.36865	0.47324
A0A6H2A3X7	0.82837	0.7562	0.82837	0.36716	0.45155
A0A554AFG4	0.8314	0.75612	0.8314	0.37219	0.47657
W7KRP3	0.81215	0.75612	0.81215	0.362	0.46778
A0A1M6U860	0.7561	0.7561	0.64919	0.41672	0.52777
A0A174TAS0	0.75604	0.75604	0.65268	0.41705	0.52519
A0A367G0A8	0.75599	0.75599	0.65843	0.42329	0.55103
A0A2D7VZ22	0.75598	0.75598	0.72241	0.42438	0.52978
A0A1H3DC44	0.78471	0.75597	0.78471	0.37013	0.47626
A0A173RGR8	0.75596	0.75596	0.65249	0.42173	0.54809
A0A077PAK8	0.80542	0.75594	0.80542	0.38602	0.50368
A0A2U1UFH4	0.80422	0.75593	0.80422	0.36862	0.50761
H3RC17	0.78926	0.75588	0.78926	0.30811	0.49689
R9JXI7	0.75586	0.75586	0.68304	0.40721	0.52027
A0A352XRQ7	0.75585	0.75585	0.67137	0.37823	0.50655
A0A285IBL7	0.8294	0.75584	0.8294	0.37724	0.47798
A0A2V1HDF4	0.80151	0.75578	0.80151	0.30201	0.49783
A0A372UGQ6	0.75574	0.75574	0.65873	0.42064	0.55057
A0A0P6X253	0.81653	0.75573	0.81653	0.38014	0.47956
A0A417R1V2	0.75568	0.75568	0.65256	0.4226	0.54525
A0A0F9GEI8	0.78322	0.75562	0.78322	0.37559	0.47816
A0A6L8TIB7	0.7554	0.7554	0.66205	0.41853	0.54862
A0A7T8VJD5	0.75538	0.75538	0.68703	0.40477	0.51693
A0A3C1J6W8	0.75537	0.75537	0.65082	0.41908	0.54001
Q7N1J2	0.80389	0.75534	0.80389	0.39125	0.50075
G1WW98	0.75534	0.75534	0.65491	0.41984	0.54589
A0A809NAU2	0.80569	0.75533	0.80569	0.3225	0.49636
A0A4Q3WTF1	0.83171	0.75528	0.83171	0.37987	0.49304
A0A0F9NCN9	0.75526	0.75526	0.64477	0.38997	0.49853
A0A747KD62	0.78955	0.75517	0.78955	0.37553	0.49676
A0A413UDC1	0.75509	0.75509	0.6498	0.42426	0.55053
A0A0U5NLW0	0.75503	0.75503	0.652	0.42307	0.5439
A0A329WD77	0.80202	0.75498	0.80202	0.39236	0.50067
A0A845KVR2	0.75496	0.75496	0.65114	0.42213	0.55022
A0A6M3LGF2	0.8234	0.75484	0.8234	0.36453	0.4512
A0A2S5H9M3	0.81174	0.75462	0.81174	0.36706	0.46627
A0A7X9J0W8	0.75457	0.75457	0.62317	0.39691	0.50689
A0A7W0S5T3	0.75445	0.75445	0.65136	0.38938	0.51973
A0A6L8XWX8	0.75433	0.75433	0.66121	0.41809	0.5461
A0A4Q1RF50	0.75432	0.75432	0.65214	0.42426	0.55055
A0A2H5WMN5	0.75426	0.75426	0.61866	0.39659	0.51057
C0BEE5	0.75424	0.75424	0.64824	0.42678	0.55608
A0A2V3YMM7	0.82909	0.75423	0.82909	0.3765	0.47559
A0A3A6ERB9	0.75418	0.75418	0.65041	0.42399	0.55002
A0A426INL2	0.80566	0.75415	0.80566	0.38395	0.50299
A0A174M530	0.75408	0.75408	0.65071	0.42167	0.55025
A0A415SC82	0.75403	0.75403	0.65029	0.42321	0.54942
A0A6L5YHV4	0.75401	0.75401	0.64801	0.42224	0.54697
A0A417QKI2	0.75398	0.75398	0.64765	0.42397	0.5527
A0A416QMR7	0.75395	0.75395	0.65462	0.42502	0.55536
A0A1C5R787	0.75394	0.75394	0.65519	0.41982	0.5444
A0A402D5P2	0.75386	0.75386	0.61603	0.40487	0.51102
A0A1H8R4M7	0.80198	0.75375	0.80198	0.37904	0.48849
A0A396L3L2	0.75373	0.75373	0.64856	0.42193	0.55114
A0A7C2F4W6	0.75373	0.75373	0.61595	0.3981	0.51038
A0A349NNA7	0.7537	0.7537	0.6822	0.39762	0.48718
V8C7M9	0.75344	0.75344	0.64931	0.42136	0.54647
A0A412ZX94	0.75339	0.75339	0.65014	0.42175	0.54707
A0A7U4DMN7	0.83556	0.75336	0.83556	0.36368	0.47014
W1J1I3	0.80693	0.75334	0.80693	0.38496	0.50039
A0A1I5SZ99	0.83619	0.75332	0.83619	0.36413	0.45087
A0A0P6WXC0	0.81798	0.7533	0.81798	0.38225	0.47464
A0A3R8JSN7	0.75324	0.75324	0.64542	0.42739	0.55568
A0A7C2LC85	0.75324	0.75324	0.61818	0.39456	0.50663
A0A446UFT8	0.78528	0.75311	0.78528	0.373	0.44333
A0A7C7VYR8	0.83215	0.75307	0.83215	0.37192	0.47338
A0A7W2E2I9	0.79763	0.75306	0.79763	0.38747	0.50123
A0A2D5YET0	0.82599	0.75297	0.82599	0.38527	0.4798
A0A564UNR9	0.75286	0.75286	0.6501	0.42414	0.54711
A0A417BGE2	0.75284	0.75284	0.65257	0.42218	0.5509
C6LM25	0.75279	0.75279	0.64916	0.42174	0.54614
A0A416J9W5	0.75278	0.75278	0.65095	0.42102	0.54642
A0A1I5DUW7	0.79694	0.75276	0.79694	0.29147	0.50068
A0A5R9FXM1	0.81138	0.75275	0.81138	0.36354	0.46136
B0G684	0.75265	0.75265	0.64887	0.4234	0.54946
A0A454HGN3	0.75264	0.75264	0.64849	0.42295	0.5481
A0A2V1JVR6	0.75263	0.75263	0.65152	0.42179	0.5526
A0A5J4KFH3	0.75263	0.75263	0.64112	0.38901	0.51381
A0A446T8L2	0.78532	0.75258	0.78532	0.3777	0.44393
A0A7U1EZI8	0.78402	0.75258	0.78402	0.36774	0.47338
A0A1G5J152	0.75258	0.75258	0.65338	0.4191	0.54637
A0A4Q3Y175	0.77202	0.75256	0.77202	0.38511	0.48978
A0A4R2JCJ4	0.75256	0.75256	0.6543	0.41622	0.53553
A0A413YLR3	0.75255	0.75255	0.64992	0.42179	0.54669
A0A416RJW8	0.75251	0.75251	0.64929	0.42423	0.54811
U2ETY4	0.75249	0.75249	0.65315	0.4208	0.54998
A0A173SHK3	0.75249	0.75249	0.65014	0.42516	0.55016
A0A496KHJ3	0.75237	0.75237	0.72095	0.37883	0.47536
A0A354WQ09	0.75236	0.75236	0.65359	0.41699	0.52856
A0A287RWW5	0.7825	0.75233	0.7825	0.37476	0.44404
A0A1Y4U231	0.75233	0.75233	0.66525	0.41869	0.54611
X0VJ58	0.82325	0.75232	0.82325	0.3821	0.48091
A0A379QML2	0.78784	0.75227	0.78784	0.37665	0.49631
A0A3A3G9R1	0.77208	0.75226	0.77208	0.37352	0.48889
A0A5V6PUR4	0.78974	0.75223	0.78974	0.37985	0.49355
A0A415N2F8	0.75222	0.75222	0.65097	0.42206	0.54888
A0A6C7C370	0.78963	0.75218	0.78963	0.38029	0.50024
A0A2H5WU35	0.75217	0.75217	0.61691	0.3954	0.50825
A0A416VN79	0.75213	0.75213	0.64907	0.42331	0.54761
A0A7T6APQ8	0.83332	0.75207	0.83332	0.36327	0.469
A0A1C5UBC2	0.75199	0.75199	0.65305	0.42042	0.5506
A0A416Y1U0	0.75199	0.75199	0.65019	0.42268	0.54706
A0A3A9CSJ4	0.75199	0.75199	0.64546	0.43182	0.56284
A0A1Q6RDB8	0.7519	0.7519	0.65056	0.41813	0.52843
A0A7U3YPL5	0.83227	0.75189	0.83227	0.36236	0.46849
I4C5N4	0.75185	0.75185	0.66228	0.43173	0.57131
A0A402B694	0.75175	0.75175	0.64622	0.38682	0.51239
A0A174AXF6	0.75169	0.75169	0.65409	0.42009	0.54938
A0A7U9PTF2	0.81363	0.75167	0.81363	0.3835	0.47144
A0A7X9CZY6	0.75165	0.75165	0.65629	0.37477	0.49571
A0A415L887	0.75158	0.75158	0.64831	0.42979	0.56068
A0A521I0K3	0.7515	0.7515	0.68402	0.44049	0.58588
A0A0H3FID1	0.80567	0.75147	0.80567	0.38318	0.50146
A0A417CXK4	0.75144	0.75144	0.64806	0.42227	0.5469
A0A7C8GDM1	0.80312	0.75137	0.80312	0.29789	0.49891
A0A3E2N994	0.75137	0.75137	0.64198	0.43261	0.55962
A0A7U9S911	0.75135	0.75135	0.65355	0.4189	0.54548
I4CF83	0.75123	0.75123	0.6636	0.43185	0.5719
A0A446T8L6	0.77406	0.75119	0.77406	0.36303	0.4452
A0A396M068	0.75111	0.75111	0.65114	0.42303	0.55281
A0A3M1EU46	0.75103	0.75103	0.68784	0.43994	0.5859
A0A0J5FYB8	0.79416	0.75093	0.79416	0.27595	0.50261
A0A417QDC5	0.7507	0.7507	0.65709	0.41303	0.53561
A0A415LHP2	0.75059	0.75059	0.64529	0.42116	0.55299
A0A374X441	0.7505	0.7505	0.65241	0.42027	0.55003
A0A2A4V9L4	0.77218	0.75041	0.77218	0.38274	0.48963
A0A0Q4QPG9	0.75041	0.75041	0.62634	0.38783	0.52397
A0A0G0APV5	0.83358	0.75039	0.83358	0.36646	0.45879
A0A2V6S8A3	0.7503	0.7503	0.65028	0.41897	0.58404
A0A3C0CXZ4	0.75029	0.75029	0.62566	0.39506	0.50352
A0A3D4QVF8	0.75025	0.75025	0.64169	0.42737	0.54596
A0A416ARS0	0.75022	0.75022	0.64693	0.42602	0.55108
L0EK63	0.79819	0.75017	0.79819	0.3675	0.47197
A0A6J4VDU9	0.7501	0.7501	0.63936	0.38642	0.50935
A0A5B2VUU8	0.83188	0.75008	0.83188	0.3672	0.45036
A0A0F9AU42	0.82535	0.75	0.82535	0.36955	0.44963
A0A6L9GIE0	0.75	0.75	0.74325	0.37853	0.47377
D9R7J0	0.74994	0.74994	0.64653	0.4274	0.55498
A0A7C3CNB3	0.83373	0.74989	0.83373	0.36757	0.46967
A0A6P7DZN1	0.74983	0.74983	0.7337	0.32434	0.43259
A0A373C3F6	0.74979	0.74979	0.64504	0.42427	0.54933
A0A174TDN0	0.74966	0.74966	0.64996	0.41598	0.54292
A0A373IPY4	0.74962	0.74962	0.64838	0.42335	0.54934
A0A0K9RXT2	0.7675	0.74948	0.7675	0.3817	0.46946
A0A7V5ZDR8	0.74943	0.74943	0.62129	0.3934	0.50568
A0A3D2J6T4	0.74942	0.74942	0.65053	0.38019	0.50182
A0A7C4J8W8	0.79389	0.74935	0.79389	0.37523	0.47713
A0A3D1HG11	0.74931	0.74931	0.69639	0.36721	0.46742
A0A173QXA9	0.74927	0.74927	0.64924	0.42297	0.55201
A0A395XP54	0.74918	0.74918	0.65475	0.41742	0.54437
F8JRY9	0.74904	0.74904	0.68823	0.39827	0.48176
A0A3A6C1G0	0.74898	0.74898	0.66162	0.41806	0.54542
A0A7W5B2R9	0.77944	0.7489	0.77944	0.36508	0.47593
A0A0F2NEI2	0.83847	0.74888	0.83847	0.37639	0.47494
A0A2H5WZH4	0.74883	0.74883	0.61622	0.39392	0.50812
A0A1Z2XPD7	0.74878	0.74878	0.66481	0.40926	0.51984
A0A1Q7YC26	0.74869	0.74869	0.66275	0.37914	0.49883
A0A8A6B449	0.74865	0.74865	0.69367	0.40259	0.50072
A0A374LGP7	0.74865	0.74865	0.66343	0.41303	0.54228
A0A7V1Q4T9	0.74847	0.74847	0.61406	0.39985	0.51115
A0A7U8FVX4	0.74845	0.74845	0.69926	0.39361	0.48826
A0A124FWZ9	0.8327	0.74836	0.8327	0.40345	0.48267
A0A6N2STN5	0.74822	0.74822	0.65773	0.43081	0.55131
A0A3R5XG92	0.74817	0.74817	0.64476	0.4248	0.54589
A0A417JHW9	0.74812	0.74812	0.66339	0.41563	0.54256
A0A7U9SX57	0.74811	0.74811	0.65138	0.41947	0.54698
A0A328UDN4	0.77303	0.74803	0.77303	0.36795	0.48027
A0A6L9HK96	0.74801	0.74801	0.64548	0.43603	0.56701
A0A7U8FG02	0.74785	0.74785	0.69973	0.39378	0.48876
A0A101HGF6	0.85002	0.74775	0.85002	0.4031	0.48324
A0A854KHP9	0.74767	0.74767	0.72554	0.39338	0.48743
A0A0M2B022	0.74761	0.74761	0.69925	0.39448	0.48867
A0A1F9LF70	0.83251	0.74759	0.83251	0.372	0.45705
A0A848MIC5	0.79502	0.74753	0.79502	0.39689	0.50757
A0A1C5SB83	0.74752	0.74752	0.64912	0.42032	0.54995
A0A559JHT0	0.79141	0.74746	0.79141	0.37035	0.47314
A0A7U8FU17	0.74742	0.74742	0.69908	0.39324	0.48756
A0A1Y4B4R0	0.74729	0.74729	0.66282	0.41233	0.53212
A0A412C1Z6	0.74729	0.74729	0.65829	0.42575	0.5539
A0A7K2N701	0.74722	0.74722	0.68622	0.39991	0.48316
A0A6B1ZIN4	0.7472	0.7472	0.6994	0.39422	0.48894
A0A374LFC2	0.74706	0.74706	0.69502	0.39854	0.4866
A0A7U9SD28	0.74706	0.74706	0.65141	0.42488	0.55299
A0A2S6AML3	0.83587	0.74702	0.61163	0.67667	0.83587
A0A292R7K0	0.7469	0.7469	0.70658	0.40296	0.49428
A0A416B2G4	0.74684	0.74684	0.65721	0.42447	0.5519
A0A6I5UQ55	0.74669	0.74669	0.7188	0.36603	0.47372
A0A4Z0GCI8	0.74668	0.74668	0.6847	0.35836	0.47002
A0A1Y3Y630	0.74667	0.74667	0.65188	0.42305	0.54794
A0A416JG34	0.7466	0.7466	0.65881	0.4254	0.55274
D6DFD6	0.74649	0.74649	0.65682	0.42418	0.55235
A0A412S8S7	0.74648	0.74648	0.65809	0.42331	0.55126
A0A1M5WQB9	0.81096	0.74647	0.81096	0.36839	0.45109
A0A1F9LUH5	0.82701	0.7463	0.82701	0.36485	0.46502
A0A2E7TLE3	0.79453	0.74624	0.79453	0.38066	0.49673
A0A7U8FCX2	0.74618	0.74618	0.70021	0.39316	0.48742
A0A415HM72	0.74612	0.74612	0.65272	0.41602	0.54325
A0A373SQG9	0.74606	0.74606	0.65369	0.41541	0.54152
A0A3E2Y3M2	0.74592	0.74592	0.66443	0.39389	0.50301
A0A7X9T0L3	0.74583	0.74583	0.70041	0.39354	0.48721
A0A7T7MZA4	0.79629	0.74577	0.79629	0.3141	0.49097
A0A4V3V7D2	0.74576	0.74576	0.69975	0.39337	0.48983
A0A353NG91	0.82978	0.74568	0.82978	0.36782	0.47033
A0A414S3I7	0.74547	0.74547	0.65604	0.42473	0.55208
A0A840V0H4	0.83747	0.74542	0.83747	0.3696	0.46621
C2WR48	0.74528	0.74528	0.7009	0.38279	0.48019
A0A1C7GME6	0.74521	0.74521	0.66094	0.40505	0.51587
A0A8A6Q3A0	0.74483	0.74483	0.69769	0.38953	0.47225
A0A1Y4B6L7	0.7448	0.7448	0.64728	0.42466	0.55174
A0A136LUW9	0.74471	0.74471	0.74412	0.35769	0.4602
A0A0F9R923	0.79254	0.74462	0.79254	0.37311	0.47414
W4LQ63	0.74461	0.74461	0.62577	0.44904	0.58829
A0A7W9W801	0.74453	0.74453	0.61379	0.40678	0.51367
A0A364JTI6	0.79887	0.74451	0.79887	0.3691	0.47696
A0A3P3T9H9	0.8031	0.7444	0.8031	0.37107	0.4681
A0A0F9M682	0.79168	0.74426	0.79168	0.37199	0.47128
R9JVV3	0.74414	0.74414	0.64558	0.42184	0.5504
A0A7V1WAM3	0.74401	0.74401	0.65873	0.40746	0.51551
I9T6Y6	0.74399	0.74399	0.69375	0.26117	0.50084
A0A2N6QZK4	0.74396	0.74396	0.70045	0.36848	0.46636
A0A6J4V781	0.74385	0.74385	0.65426	0.38265	0.51434
A0A4P6JWR3	0.74384	0.74384	0.64743	0.38003	0.50437
A0A1E3UMK0	0.74382	0.74382	0.6855	0.40326	0.51198
A7B1F1	0.7437	0.7437	0.65571	0.42606	0.55272
A0A353NDZ3	0.82805	0.74365	0.82805	0.36541	0.46614
A0A7J3A095	0.74363	0.74363	0.62148	0.41939	0.53734
E2YJC9	0.74362	0.74362	0.6345	0.37945	0.48354
A0A373VQD6	0.74358	0.74358	0.70506	0.38861	0.47525
A0A1Q6DL84	0.82613	0.74357	0.82613	0.36815	0.46274
A0A7S9VFN2	0.74354	0.74354	0.70979	0.38597	0.48637
A0A843HIR9	0.74352	0.74352	0.67012	0.41848	0.52013
A0A0S4PPJ5	0.74352	0.74352	0.61628	0.39722	0.5109
A0A414I4D3	0.74351	0.74351	0.65432	0.42631	0.55213
A0A374HLF5	0.74347	0.74347	0.7025	0.38798	0.47614
A0A2S4GTV9	0.74343	0.74343	0.69453	0.40103	0.51167
A0A431J990	0.8469	0.74335	0.8469	0.35727	0.46662
A0A0S4K9H1	0.74328	0.74328	0.61647	0.60812	0.71712
A0A7W0TXU2	0.74319	0.74319	0.65465	0.37947	0.51064
A0A7X7A3V9	0.74318	0.74318	0.61934	0.39732	0.50597
A0A1H7X138	0.74317	0.74317	0.61023	0.39467	0.49865
A0A139CP59	0.74315	0.74315	0.6086	0.39301	0.49761
A0A4U1AFF9	0.84303	0.74312	0.84303	0.36378	0.46563
A0A1G5EVI5	0.74312	0.74312	0.70509	0.39894	0.4812
A0A2S5H157	0.82866	0.74307	0.82866	0.27313	0.47221
A0A838J5C7	0.74303	0.74303	0.64718	0.38144	0.50665
A0A350VCF0	0.74296	0.74296	0.67746	0.39978	0.50757
A0A7V5S2J0	0.74295	0.74295	0.61691	0.40244	0.51248
A0A7S7WPQ1	0.74288	0.74288	0.70038	0.38574	0.46543
A0A1H8H2P4	0.80051	0.74283	0.80051	0.36798	0.47378
A0A1C6FBI4	0.74281	0.74281	0.66222	0.40648	0.52008
A0A2N5P5P8	0.74279	0.74279	0.65511	0.42495	0.55413
C9LC86	0.74271	0.74271	0.66085	0.42265	0.55358
A0A535QY49	0.7427	0.7427	0.64556	0.3832	0.50595
A0A2D6MFE9	0.76491	0.74262	0.76491	0.38097	0.49273
D4EJ32	0.74258	0.74258	0.63441	0.37959	0.48349
A0A7V5R529	0.83695	0.74245	0.83695	0.36117	0.46721
A0A7V5R6C2	0.82886	0.74243	0.82886	0.3661	0.46719
A0A845FIZ2	0.74241	0.74241	0.69101	0.40168	0.50369
A0A1G6UQS1	0.74227	0.74227	0.72688	0.36291	0.45815
A0A1Y3T9F1	0.74225	0.74225	0.64463	0.42761	0.55487
A0A0F9TF10	0.74218	0.74218	0.631	0.54043	0.65826
A0A6L9H0R0	0.74192	0.74192	0.65379	0.41835	0.54347
A0A7C5YTW7	0.7419	0.7419	0.61481	0.4003	0.51234
A0A1I3S8Q6	0.784	0.74185	0.784	0.26659	0.47314
D6TQJ3	0.74183	0.74183	0.64233	0.381	0.50535
A0A7X5CSG1	0.74177	0.74177	0.64376	0.42299	0.54325
A0A6I1NW48	0.74176	0.74176	0.68467	0.3845	0.46738
A0A831US07	0.74163	0.74163	0.61278	0.39814	0.51095
A0A6C0PCW9	0.78171	0.74147	0.78171	0.36395	0.47779
A0A8A6QRK6	0.7414	0.7414	0.69588	0.38785	0.47173
A0A1Y4NM93	0.74136	0.74136	0.64675	0.42356	0.55006
A0A3D0CRU4	0.74133	0.74133	0.67135	0.44496	0.57553
A0A2N3JGS0	0.80963	0.74131	0.80963	0.36939	0.47185
A0A6B5AF31	0.7413	0.7413	0.67577	0.36968	0.46202
A0A0F2NAU3	0.84206	0.74129	0.84206	0.36291	0.4632
A0A326UBY1	0.74101	0.74101	0.64157	0.38655	0.51037
R6UTC3	0.74091	0.74091	0.6662	0.40273	0.51593
A0A0A0IVJ9	0.74087	0.74087	0.68821	0.36517	0.46407
A0A417PHM9	0.74083	0.74083	0.65441	0.42355	0.55473
A0A1R0ZHN6	0.77435	0.74082	0.77435	0.36869	0.4745
A0A7X5Z8I5	0.74081	0.74081	0.6272	0.61698	0.72407
A0A844F6S6	0.74078	0.74078	0.64145	0.42683	0.55208
A0A378CJE1	0.79172	0.74074	0.79172	0.38384	0.49443
A0A0F9VY00	0.80414	0.74069	0.80414	0.35996	0.46684
A0A416DJ90	0.74064	0.74064	0.6517	0.41652	0.54116
A0A0F9T126	0.74063	0.74063	0.67647	0.37941	0.51888
A0A414J7G6	0.74063	0.74063	0.65363	0.42136	0.55092
A0A374IJT4	0.74062	0.74062	0.65684	0.42329	0.55277
A0A455SSA0	0.74062	0.74062	0.64419	0.38605	0.50959
A0A4V1AS88	0.74046	0.74046	0.62571	0.61444	0.72475
A0A857JUI5	0.74043	0.74043	0.73613	0.38967	0.48115
A0A7W0V6N1	0.74041	0.74041	0.65731	0.37153	0.50013
A0A1H3DYS9	0.8117	0.74038	0.8117	0.36693	0.46288
A0A1E3AYP9	0.74038	0.74038	0.62722	0.44179	0.55793
A0A1B5F6M0	0.74037	0.74037	0.62605	0.61568	0.72212
A0A417Q1H3	0.74033	0.74033	0.64882	0.42829	0.55534
A0A1M7YI93	0.82957	0.74017	0.82957	0.37101	0.45909
A0A417HPA9	0.74017	0.74017	0.65196	0.41398	0.54099
A0A3A5AU91	0.74014	0.74014	0.63912	0.43808	0.57224
A0A1R0X1E5	0.7662	0.74012	0.7662	0.30059	0.47658
A0A6H1ZM09	0.87167	0.74008	0.87167	0.3633	0.46977
A0A2D5GUI6	0.82475	0.74002	0.82475	0.37804	0.47757
A0A368ME91	0.79129	0.74002	0.63871	0.60249	0.79129
A0A1I7LSH6	0.74001	0.74001	0.62041	0.61522	0.72186
A0A373NJ99	0.73998	0.73998	0.65713	0.42497	0.55149
A0A2T1J1C1	0.73995	0.73995	0.70048	0.388	0.47624
A0A4V5NRK1	0.83033	0.73991	0.83033	0.36878	0.46389
A0A2P5GVH2	0.7775	0.7398	0.7775	0.37833	0.49972
A0A7Y8AW66	0.7398	0.7398	0.62542	0.61578	0.72203
A0A8A9I536	0.73978	0.73978	0.69638	0.38094	0.46239
A0A6I2JPZ5	0.73975	0.73975	0.70175	0.38014	0.47647
A0A416KNE6	0.73967	0.73967	0.65179	0.41522	0.5439
A0A6L4ANE0	0.82979	0.73966	0.82979	0.3682	0.45711
A0A4R5HEL0	0.78701	0.73954	0.78701	0.39178	0.4943
A0A2D6X890	0.83604	0.73939	0.83604	0.36983	0.47423
A0A1C5RA10	0.73924	0.73924	0.64496	0.42103	0.5409
A0A4U1A039	0.83415	0.73914	0.83415	0.36695	0.46501
A0A845STX0	0.73914	0.73914	0.65101	0.41685	0.5233
A0A7V9N503	0.73912	0.73912	0.65219	0.38393	0.50616
A0A838ED75	0.73912	0.73912	0.64397	0.37926	0.50192
A0A2K4ZBH0	0.73893	0.73893	0.64567	0.41959	0.5413
A0A7X6GRK7	0.79546	0.73891	0.79546	0.36615	0.47315
A0A417NC99	0.73882	0.73882	0.65658	0.4077	0.5248
A0A1I6TI36	0.81197	0.73881	0.81197	0.36691	0.46399
A0A7T8D504	0.73877	0.73877	0.68691	0.38444	0.47931
A0A6J4UNF5	0.73876	0.73876	0.66051	0.39019	0.51254
B0P897	0.73874	0.73874	0.64585	0.41802	0.53741
A0A2M9WZ62	0.73873	0.73873	0.70215	0.38085	0.47308
E2YAD9	0.73871	0.73871	0.6304	0.38074	0.48141
A0A8A7TH16	0.79759	0.73868	0.79759	0.36609	0.47377
D4EVI8	0.73868	0.73868	0.6267	0.38114	0.48419
A0A2V4VYN8	0.78023	0.73849	0.78023	0.36723	0.46911
A0A417IRM9	0.73849	0.73849	0.64973	0.41921	0.54109
A0A2X2W8V5	0.73839	0.73839	0.64335	0.42764	0.54892
A0A168EWL4	0.80147	0.73837	0.80147	0.37136	0.46906
A0A7X5EYP8	0.73837	0.73837	0.69479	0.38139	0.4622
I4C920	0.73829	0.73829	0.66102	0.41931	0.54826
A0A0U0KQF1	0.73825	0.73825	0.69454	0.36506	0.46491
R6QUE1	0.73815	0.73815	0.6868	0.36547	0.46268
A0A1E3A7W0	0.73815	0.73815	0.6342	0.42948	0.54995
A0A417VQ27	0.73795	0.73795	0.64959	0.4207	0.51036
A0A1C5NBN3	0.73793	0.73793	0.65003	0.41594	0.54208
A0A855PZW3	0.73787	0.73787	0.64164	0.42473	0.54108
A0A7U2KJC3	0.7989	0.73784	0.7989	0.36491	0.47009
A0A416JZR2	0.73781	0.73781	0.64947	0.41609	0.54176
A0A1M7YLJ2	0.82844	0.73777	0.82844	0.36861	0.46202
A0A6L6H5Z5	0.73777	0.73777	0.69276	0.38742	0.46944
A0A426DG19	0.73775	0.73775	0.69533	0.39597	0.5036
A0A0Q9J7N7	0.77966	0.73773	0.77966	0.36611	0.47143
A0A1Q6RMM4	0.73766	0.73766	0.67	0.39994	0.51002
A0A6A9QZQ2	0.73755	0.73755	0.70042	0.3838	0.46689
A0A416D2S0	0.7375	0.7375	0.65192	0.41462	0.54129
A0A0A2TNL7	0.76606	0.73747	0.76606	0.3726	0.47162
A0A1C5Z0X9	0.73747	0.73747	0.64984	0.41459	0.54111
A0A535W362	0.73745	0.73745	0.64771	0.38132	0.50189
A0A4V1FMK8	0.73744	0.73744	0.68929	0.38214	0.46196
A0A1C6C8Y0	0.73744	0.73744	0.65011	0.42024	0.54074
A0A1C5TMK7	0.7374	0.7374	0.64827	0.41636	0.53981
A0A2W0CG13	0.76711	0.73737	0.76711	0.37302	0.4727
A0A415WTN0	0.73725	0.73725	0.70262	0.39267	0.47883
A0A3R6WTE9	0.73724	0.73724	0.6473	0.41565	0.54254
A0A2D6XKJ1	0.83794	0.7372	0.83794	0.35795	0.47372
A0A1I0W1C2	0.73715	0.73715	0.62313	0.61295	0.71846
N9D2H0	0.73711	0.73711	0.60525	0.61104	0.70701
A0A4U0ZX75	0.82504	0.7371	0.82504	0.36376	0.46449
A0A0D1VWT5	0.82388	0.73709	0.82388	0.37094	0.46951
A0A8B5XAE1	0.73694	0.73694	0.64589	0.3784	0.50078
R5TGA1	0.73691	0.73691	0.64527	0.42213	0.5122
A0A401ZW80	0.73691	0.73691	0.64445	0.38215	0.50456
A0A3R6NS28	0.7369	0.7369	0.64851	0.41828	0.53883
A0A3R9PNI1	0.73685	0.73685	0.69803	0.38444	0.47599
A0A5F1R879	0.73685	0.73685	0.68461	0.37907	0.46104
A0A2D6X0U3	0.82305	0.73684	0.82305	0.3774	0.48092
A0A2N5FPP6	0.79821	0.73678	0.79821	0.36122	0.45498
A0A7U0GRF4	0.7366	0.7366	0.69305	0.37929	0.46063
A0A373BGK5	0.73656	0.73656	0.64653	0.42025	0.5403
E7GPV8	0.73652	0.73652	0.64807	0.41862	0.541
A0A3R6V3D5	0.73642	0.73642	0.64942	0.41476	0.5423
A0A022IRJ9	0.7364	0.7364	0.69606	0.36945	0.4775
A0A2E7MUH8	0.79436	0.73639	0.79436	0.37787	0.48168
A0A1C6BYC2	0.73637	0.73637	0.65022	0.42637	0.54089
A0A416N8P9	0.73623	0.73623	0.6489	0.41886	0.54232
A0A6A4UL34	0.8174	0.73615	0.59275	0.69472	0.8174
A0A2S8NWC7	0.76102	0.73607	0.76102	0.37207	0.47275
A0A8A8M6J7	0.73607	0.73607	0.67439	0.37178	0.49939
A0A7V9AL20	0.73602	0.73602	0.63394	0.38546	0.49883
A0A417I5A1	0.73585	0.73585	0.64773	0.41568	0.54065
A0A4Y1WQ22	0.80419	0.73576	0.80419	0.36947	0.46803
A0A7Z8PM04	0.79725	0.73571	0.79725	0.36418	0.46894
A0A7V9VFP2	0.73567	0.73567	0.63635	0.386	0.49803
A0A0S3KGS8	0.7612	0.73564	0.7612	0.36163	0.46468
A0A416HB05	0.73559	0.73559	0.62945	0.44255	0.56
A0A417HSU8	0.73541	0.73541	0.6494	0.41647	0.5387
A0A1Z8WUC8	0.73532	0.73532	0.70248	0.41112	0.51712
A0A242YHI2	0.73525	0.73525	0.68633	0.3978	0.49768
A0A1Y4UW51	0.73525	0.73525	0.65533	0.41546	0.53893
A0A6J4WHQ7	0.82098	0.73517	0.60528	0.59921	0.82098
A0A809HSK8	0.73501	0.73501	0.69275	0.38086	0.46143
Q3F0Y1	0.73499	0.73499	0.68732	0.39608	0.49778
A0A369CWY4	0.73497	0.73497	0.68721	0.3965	0.49618
A0A4Y9ICU6	0.73496	0.73496	0.67901	0.36405	0.48494
A0A2E7TLJ2	0.78732	0.73482	0.78732	0.37229	0.49091
A0A351TEV3	0.73482	0.73482	0.64703	0.42061	0.54311
A0A844EAK7	0.73477	0.73477	0.64627	0.41681	0.54411
A0A3R6WM93	0.73464	0.73464	0.64683	0.4171	0.54151
A0A4R1MAJ0	0.73449	0.73449	0.69649	0.37037	0.47299
A0A6N3I488	0.73447	0.73447	0.633	0.42484	0.55261
A0A373IYG2	0.7344	0.7344	0.65273	0.4211	0.55012
A0A6H1ZE89	0.73436	0.73436	0.6075	0.42025	0.51996
A0A2V1JM34	0.73435	0.73435	0.64338	0.42054	0.51206
A0A6H3K4E6	0.84715	0.73422	0.58477	0.65933	0.84715
A0A417JTD1	0.7342	0.7342	0.7021	0.39227	0.47775
A0A6G3VBI4	0.73419	0.73419	0.61995	0.62123	0.71817
A0A7X4ZDK8	0.73416	0.73416	0.64001	0.42216	0.54492
A0A496LXQ9	0.73413	0.73413	0.69189	0.37478	0.46911
A0A521XAX8	0.73412	0.73412	0.67778	0.40743	0.50174
U2P9R7	0.73412	0.73412	0.64683	0.41999	0.5111
A0A2D5XZS0	0.73411	0.73411	0.66205	0.52712	0.6907
I4C950	0.73409	0.73409	0.65204	0.43501	0.56919
A0A3R6U779	0.73405	0.73405	0.6471	0.41466	0.54091
A0A489F9J6	0.7339	0.7339	0.67	0.37044	0.46003
S0IYU0	0.73385	0.73385	0.69265	0.39436	0.50336
A0A6L9HEV9	0.73371	0.73371	0.69474	0.3907	0.49719
A0A7X0U8Y7	0.73356	0.73356	0.70118	0.3842	0.48431
A0A6N2RNY4	0.73354	0.73354	0.63172	0.42748	0.54816
A0A416CAL4	0.73338	0.73338	0.67672	0.38978	0.49697
A0A1F8U378	0.73327	0.73327	0.65549	0.40854	0.53404
A0A7W0A4Q1	0.73316	0.73316	0.6377	0.34364	0.49138
A0A806HWR9	0.73313	0.73313	0.69246	0.39519	0.49475
A0A496KVK4	0.73311	0.73311	0.6859	0.37476	0.47046
A0A0K2WLA3	0.82771	0.73309	0.82771	0.37102	0.46671
A0A658JWX7	0.73309	0.73309	0.69702	0.37842	0.46804
A0A6N8HA59	0.73307	0.73307	0.63909	0.42449	0.54368
A0A849JVP7	0.7329	0.7329	0.69107	0.37872	0.47154
A0A242XP77	0.73279	0.73279	0.69513	0.38205	0.47871
A0A2E6HFT2	0.73276	0.73276	0.70187	0.4121	0.51846
A0A6N3HXZ4	0.73271	0.73271	0.62974	0.42978	0.54936
A0A2E0XEP8	0.73255	0.73255	0.65232	0.39073	0.4972
E6I945	0.73249	0.73249	0.68635	0.35994	0.46635
A0A2E6PUE0	0.73248	0.73248	0.70546	0.41752	0.52545
D1C696	0.73247	0.73247	0.64209	0.37716	0.49782
A0A7V9D3W0	0.73244	0.73244	0.62488	0.39316	0.51091
A0A3W6GXT4	0.73242	0.73242	0.69092	0.37869	0.46043
A0A855P3Q9	0.73229	0.73229	0.60677	0.62529	0.71548
A0A844E5I4	0.73198	0.73198	0.64533	0.42009	0.51147
A0A6C7DDX6	0.73196	0.73196	0.68742	0.37939	0.45951
A0A1M7YNQ9	0.73196	0.73196	0.63198	0.42411	0.55064
A0A2E8UDW9	0.77399	0.73187	0.77399	0.3772	0.48136
A0A1E2VQS7	0.73186	0.73186	0.68754	0.37989	0.45943
A0A2G8BWU6	0.73171	0.73171	0.69162	0.37934	0.45956
A0A2N2KA27	0.73168	0.73168	0.62637	0.45188	0.56562
A0A535LX82	0.73168	0.73168	0.62403	0.38537	0.50532
A0A1E4WDT0	0.73165	0.73165	0.62045	0.61617	0.71371
A0A856PYL8	0.73164	0.73164	0.6878	0.38359	0.4642
A0A5P1Q5S2	0.73154	0.73154	0.68614	0.37983	0.45953
A0A7U9G420	0.73137	0.73137	0.68768	0.38031	0.45966
A0A535ZXF7	0.73134	0.73134	0.63388	0.38755	0.50609
A0A1X3KDZ8	0.73129	0.73129	0.68619	0.38081	0.45985
A0A383BX76	0.81276	0.73128	0.81276	0.37852	0.48015
I4SLS3	0.73106	0.73106	0.68895	0.38022	0.46004
A0A1Z8QG52	0.73102	0.73102	0.6261	0.41581	0.51437
A0A7T4TDY3	0.73099	0.73099	0.68781	0.38052	0.46075
A0A6G4LY03	0.73099	0.73099	0.68492	0.38066	0.45964
H0UH14	0.82829	0.73098	0.82829	0.28229	0.46828
A0A222QPB9	0.73083	0.73083	0.68473	0.38122	0.46089
A0A2G2JVW0	0.75916	0.73077	0.75916	0.38548	0.49787
A0A1C6CXB1	0.73072	0.73072	0.67207	0.38915	0.49777
A0A8B3HKC1	0.73061	0.73061	0.68712	0.38065	0.45971
A0A8B1CBP4	0.7306	0.7306	0.68845	0.37976	0.45951
A0A1H0G8L5	0.82803	0.73059	0.82803	0.35563	0.46439
A0A8A6X719	0.73059	0.73059	0.6068	0.62568	0.71089
A0A2N4UYC0	0.73058	0.73058	0.68865	0.37842	0.4581
A0A3R7A6G1	0.7304	0.7304	0.62667	0.39513	0.4947
A0A7C7C3C1	0.79777	0.73021	0.79777	0.37806	0.48612
A0A8B2FBQ4	0.73021	0.73021	0.68687	0.37919	0.45873
I2SWY0	0.73016	0.73016	0.68443	0.38029	0.46087
A0A5P0PN24	0.73012	0.73012	0.68699	0.38061	0.46013
A0A830WT70	0.73011	0.73011	0.68799	0.37979	0.46058
A0A1T4Y7Q8	0.73005	0.73005	0.636	0.42326	0.54453
R6Y735	0.72984	0.72984	0.67936	0.39459	0.50217
A0A8A6I5F6	0.72984	0.72984	0.61699	0.38524	0.45044
A0A3C0F2I5	0.72981	0.72981	0.70412	0.41075	0.51241
A0A430UQV2	0.74946	0.72975	0.62179	0.5889	0.74946
D3ABS6	0.72971	0.72971	0.63712	0.43458	0.54508
A0A7U8ZYZ2	0.72961	0.72961	0.6862	0.37995	0.45953
A0A7W0NA05	0.72951	0.72951	0.63209	0.38781	0.50194
A0A124IMK4	0.72941	0.72941	0.64496	0.41533	0.54248
A0A3R7A4F9	0.72927	0.72927	0.61948	0.39442	0.49457
A0A7U9REA9	0.72924	0.72924	0.68967	0.39449	0.49992
A0A2H5Z1B1	0.72919	0.72919	0.61146	0.39499	0.50822
A0A7H2KG90	0.72913	0.72913	0.69534	0.39392	0.47982
U6S1P1	0.7291	0.7291	0.6213	0.38393	0.48031
A0A6B3KAZ3	0.72906	0.72906	0.59284	0.61391	0.72209
U1X1Z4	0.8251	0.72905	0.8251	0.36989	0.46694
A0A1V5VT77	0.72898	0.72898	0.64235	0.41552	0.54405
A0A829DWJ8	0.72895	0.72895	0.68582	0.37993	0.45937
A0A7U9J6N5	0.72893	0.72893	0.69374	0.39424	0.48342
A0A1M6F8K8	0.72892	0.72892	0.64608	0.41458	0.54191
A0A1G1W9F8	0.72882	0.72882	0.65908	0.4304	0.55712
D4EW20	0.72878	0.72878	0.62098	0.38707	0.47955
A0A5F1Q696	0.72876	0.72876	0.67858	0.38029	0.45897
A0A8B5PJV3	0.72871	0.72871	0.67982	0.37988	0.45872
A0A511V3S5	0.82668	0.72861	0.82668	0.37015	0.46649
A0A847JVJ9	0.72858	0.72858	0.61616	0.40526	0.51498
A0A836PMI5	0.79597	0.72846	0.79597	0.37672	0.48569
A0A430RFU3	0.7508	0.72845	0.62238	0.58985	0.7508
A0A3A5B1C0	0.72844	0.72844	0.62619	0.44554	0.5615
A0A4U3BCZ4	0.72841	0.72841	0.70115	0.37914	0.46942
A0A7W1I6M7	0.72839	0.72839	0.64957	0.37518	0.5015
A0A174STM3	0.72828	0.72828	0.62969	0.4241	0.53686
E2YLA6	0.72815	0.72815	0.62214	0.38708	0.45229
A0A6A1T572	0.72802	0.72802	0.68615	0.37962	0.45697
A0A7D7YVE1	0.728	0.728	0.59965	0.6213	0.72713
A0A1Y4F054	0.72792	0.72792	0.62812	0.41563	0.53403
A0A7I8EYV9	0.72786	0.72786	0.62723	0.38055	0.50043
A0A6B5HLF5	0.7278	0.7278	0.69513	0.3924	0.47962
G5FIB4	0.72773	0.72773	0.6258	0.42826	0.55563
E2YFR4	0.72772	0.72772	0.62108	0.38698	0.45162
A0A826QDZ1	0.79012	0.72764	0.79012	0.24579	0.48664
A0A2S8JQ17	0.78637	0.72756	0.78637	0.40618	0.49203
A0A7V9HKS1	0.72749	0.72749	0.64354	0.36973	0.49536
A0A2B9FY37	0.72748	0.72748	0.69845	0.37926	0.46993
A0A7V9N7Z0	0.72726	0.72726	0.62444	0.38646	0.49654
A0A2A2NYN5	0.7272	0.7272	0.69913	0.37873	0.4693
A0A8A5H428	0.72712	0.72712	0.67552	0.38354	0.46078
A0A0M2AUR2	0.7271	0.7271	0.62203	0.38389	0.4782
A0A4U9ZQX0	0.72709	0.72709	0.69424	0.39249	0.48253
A0A136NYB7	0.727	0.727	0.62655	0.4091	0.49576
A0A660RAG4	0.72695	0.72695	0.6563	0.46781	0.54696
A0A430RCM3	0.74817	0.72686	0.62884	0.6148	0.74817
A0A7A3B085	0.78934	0.72684	0.78934	0.38365	0.48627
A0A7T9N6R6	0.72684	0.72684	0.69182	0.39444	0.47995
G9QFK0	0.72672	0.72672	0.70154	0.37575	0.46864
A0A848CTV3	0.82357	0.72662	0.82357	0.37085	0.46618
A0A373B667	0.78313	0.7266	0.78313	0.36066	0.458
A0A358APC9	0.7265	0.7265	0.68141	0.39846	0.50348
A0A2V3Y6H7	0.7264	0.7264	0.63521	0.4274	0.5469
A0A259EHE7	0.72637	0.72637	0.69548	0.37625	0.47195
R5F887	0.72634	0.72634	0.62447	0.4282	0.55487
A0A679H4L1	0.7263	0.7263	0.69875	0.37928	0.46786
A0A2X6RTM5	0.79431	0.72629	0.79431	0.38098	0.48412
A0A7C1PAW9	0.72623	0.72623	0.63096	0.38206	0.49799
A0A2E3HXI7	0.72618	0.72618	0.63386	0.38404	0.48305
G4L9E2	0.72612	0.72612	0.66537	0.38339	0.46284
A0A6A2CS48	0.72606	0.72606	0.69399	0.39176	0.48123
A0A243MSU4	0.72597	0.72597	0.70095	0.37772	0.46915
A0A7M3FRW9	0.72593	0.72593	0.6994	0.37879	0.47061
A0A2E1DXL4	0.79745	0.72589	0.79745	0.38242	0.46988
A0A7C3A6Y1	0.7257	0.7257	0.6187	0.38438	0.49749
A0A0K3F897	0.72569	0.72569	0.67586	0.38456	0.46082
A0A370K1K3	0.72566	0.72566	0.71111	0.33383	0.42949
A0A7V1W131	0.72566	0.72566	0.6298	0.38113	0.49617
A0A6H2A0F9	0.81001	0.72563	0.81001	0.35992	0.46112
A0A2E2UMV7	0.72558	0.72558	0.69037	0.3327	0.42106
N1LFS7	0.7254	0.7254	0.70019	0.38041	0.47154
A0A381M7Y5	0.72533	0.72533	0.60342	0.62413	0.71297
A0A8A6XEB6	0.72523	0.72523	0.60408	0.62635	0.7127
A0A1Y4LPT6	0.7252	0.7252	0.61168	0.42085	0.54423
N1LNL3	0.72512	0.72512	0.70054	0.37838	0.46906
G5I968	0.72512	0.72512	0.63793	0.43726	0.55065
A0A2E8RJ16	0.72509	0.72509	0.62693	0.39214	0.50005
A0A545A574	0.80276	0.72489	0.80276	0.36052	0.44876
A0A4Q0D5P2	0.72488	0.72488	0.69702	0.38831	0.4918
A0A8A6I5H8	0.72487	0.72487	0.70015	0.38794	0.47793
A8S077	0.72487	0.72487	0.63868	0.42669	0.54879
A0A7X2EFL6	0.72485	0.72485	0.70392	0.37579	0.46692
A0A2E1KEE2	0.76138	0.72472	0.76138	0.37334	0.48482
A0A7C7HJ68	0.72454	0.72454	0.63157	0.39163	0.48836
A0A7W0TU96	0.72451	0.72451	0.62459	0.38016	0.49391
A6NYZ9	0.7245	0.7245	0.63439	0.40041	0.51258
A0A5D0JN91	0.72449	0.72449	0.64201	0.36948	0.44919
A0A1Y3RDE2	0.72428	0.72428	0.63482	0.40903	0.52964
A0A6N3DGF6	0.72422	0.72422	0.63428	0.43004	0.54375
A0A6G3GHV1	0.72418	0.72418	0.61624	0.38782	0.48018
A0A413FCA8	0.72408	0.72408	0.63538	0.41044	0.53024
A0A811C0Z0	0.72406	0.72406	0.66988	0.42564	0.50202
A0A4R1QPQ5	0.72404	0.72404	0.63526	0.37463	0.49984
A0A2H3QZM3	0.72402	0.72402	0.69273	0.39437	0.48253
A0A1Y4WDE9	0.72394	0.72394	0.63281	0.41335	0.53009
A0A243CCS1	0.72392	0.72392	0.70146	0.37632	0.46812
A0A496L053	0.7239	0.7239	0.6883	0.36067	0.45986
A0A3E2U707	0.72388	0.72388	0.65605	0.36962	0.4618
A0A644XEU4	0.72385	0.72385	0.68254	0.39092	0.49528
A0A2B1TZY8	0.72383	0.72383	0.69165	0.39418	0.48587
A0A850RJN9	0.72371	0.72371	0.61767	0.62511	0.70846
A0A7W0KGH5	0.72361	0.72361	0.633	0.37872	0.48841
K9EL67	0.88183	0.72359	0.59172	0.66123	0.88183
A0A2D5GTM6	0.75645	0.72352	0.75645	0.3824	0.49419
A0A1V5WTL8	0.72331	0.72331	0.63829	0.39414	0.51429
A0A562LB11	0.72328	0.72328	0.65795	0.4012	0.47758
A0A7V9VXJ8	0.7232	0.7232	0.63239	0.37953	0.49028
A0A7V9HH33	0.72302	0.72302	0.63833	0.38322	0.49242
A0A8B4V5H1	0.72295	0.72295	0.61922	0.62209	0.71101
A0A430S2J8	0.75447	0.72292	0.6191	0.59386	0.75447
A0A1Z2LIE1	0.72291	0.72291	0.62611	0.40048	0.47819
A0A4R1QTH1	0.72289	0.72289	0.62416	0.41193	0.52738
A0A7X2BBF6	0.72276	0.72276	0.69058	0.28766	0.48267
A0A2A2P6I9	0.72271	0.72271	0.69065	0.39411	0.48311
A0A7R8N270	0.72264	0.72264	0.62139	0.61847	0.71461
A0A1Y4RL33	0.72263	0.72263	0.63078	0.41173	0.53385
A0A523ZKC9	0.72231	0.72231	0.63067	0.38479	0.49874
A0A6M3KR43	0.72226	0.72226	0.64877	0.53235	0.61561
A0A524NPL6	0.82354	0.72222	0.82354	0.35599	0.45776
A0A0M2B5E9	0.7222	0.7222	0.68355	0.39193	0.48291
A0A7U2ZPA7	0.72214	0.72214	0.62016	0.6215	0.70908
A0A382DLI5	0.722	0.722	0.63671	0.39296	0.47493
A0A7U5ZBX3	0.72193	0.72193	0.61956	0.61875	0.71297
A0A7I8CZ00	0.72183	0.72183	0.63351	0.41396	0.53232
A0A3R9B8T5	0.72178	0.72178	0.62004	0.62007	0.71108
A0A455SD53	0.72172	0.72172	0.61855	0.3889	0.4959
A0A7V8CLS7	0.72171	0.72171	0.69976	0.37378	0.46607
A0A8B3D951	0.83354	0.7216	0.58229	0.6773	0.83354
A0A7W0PRT5	0.72159	0.72159	0.62762	0.37679	0.48725
A0A833KZ47	0.72159	0.72159	0.61875	0.61808	0.71602
A0A6S6VN47	0.79889	0.72149	0.79889	0.27864	0.44666
A0A168T324	0.72149	0.72149	0.61866	0.61762	0.71363
A0A7T8LNH9	0.7214	0.7214	0.68946	0.29189	0.48175
A0A7X7WCW1	0.72131	0.72131	0.63603	0.55355	0.67202
A0A1Y4HC37	0.7213	0.7213	0.7079	0.399	0.49899
A0A1Y3SPM0	0.72109	0.72109	0.63398	0.36052	0.49974
A0A2E7V0T8	0.72098	0.72098	0.64461	0.41022	0.52264
A0A7U7IHG3	0.72086	0.72086	0.61923	0.62084	0.7084
A0A7H4KZ48	0.72066	0.72066	0.68234	0.3907	0.48277
A0A243J2C8	0.72065	0.72065	0.68943	0.27299	0.48372
A0A3A6EIM4	0.72063	0.72063	0.63363	0.40934	0.52574
A0A557P9P6	0.76285	0.72062	0.76285	0.37405	0.48173
R8H835	0.72057	0.72057	0.69415	0.39557	0.48382
A0A7U9IDU8	0.7205	0.7205	0.69723	0.27856	0.46776
A0A6M1UQG0	0.72045	0.72045	0.70654	0.39817	0.50413
A0A0Q2LB65	0.72042	0.72042	0.59145	0.62457	0.70372
A0A811D0J4	0.72041	0.72041	0.67884	0.39389	0.4848
A0A7C7A7J3	0.72041	0.72041	0.64645	0.41045	0.53561
A0A8B4F9A1	0.83225	0.72031	0.5854	0.67727	0.83225
H1CB40	0.72026	0.72026	0.63447	0.41109	0.5309
B0MVR5	0.80214	0.72022	0.80214	0.36297	0.46209
A0A1Z8VX31	0.72022	0.72022	0.61305	0.4238	0.51847
A0A6L5MHG5	0.7202	0.7202	0.69378	0.39527	0.48333
A0A133CLF0	0.72007	0.72007	0.69196	0.38925	0.4805
A0A1C5X5N8	0.72001	0.72001	0.63218	0.40511	0.52698
A0A427LTP0	0.71999	0.71999	0.66698	0.40681	0.51114
A0A661B1S9	0.71979	0.71979	0.60937	0.40829	0.5499
A0A243G7R8	0.71976	0.71976	0.68813	0.39642	0.48701
A0A439EPT1	0.71974	0.71974	0.59763	0.61132	0.71055
A0A7D6YAA6	0.71973	0.71973	0.61884	0.61825	0.71232
I4C174	0.71969	0.71969	0.62971	0.43802	0.55846
A0A7I9FC93	0.79898	0.71967	0.79898	0.36133	0.44905
A0A0D8J0F4	0.71965	0.71965	0.62719	0.41096	0.53023
A0A2A2T1C4	0.71965	0.71965	0.6176	0.61913	0.70902
A0A8A7I9T0	0.71965	0.71965	0.61641	0.62319	0.70995
A0A661XCH2	0.71964	0.71964	0.67543	0.51385	0.5794
A0A5A4S7E0	0.71964	0.71964	0.61854	0.61864	0.70996
A0A6B1YP66	0.71962	0.71962	0.68795	0.31556	0.48042
A0A7C5K8F4	0.7196	0.7196	0.66468	0.46461	0.59573
M9H6L2	0.71957	0.71957	0.62085	0.61813	0.71374
A0A564VUR0	0.8487	0.71956	0.58988	0.67291	0.8487
A0A6L1B9S2	0.79737	0.71949	0.79737	0.36113	0.44963
A0A0S2VZV6	0.71945	0.71945	0.6272	0.41508	0.53606
A0A3C0GD41	0.71942	0.71942	0.69436	0.4124	0.51855
A0A7D7QIB5	0.71941	0.71941	0.6729	0.36916	0.45927
A0A2D9CBQ8	0.71923	0.71923	0.70089	0.40049	0.51487
A0A8A4H487	0.71922	0.71922	0.67735	0.40358	0.51087
A0A7I9F8H0	0.79748	0.71921	0.79748	0.36139	0.44986
A0A640JKK6	0.71914	0.71914	0.68291	0.392	0.48523
A0A7U1JF31	0.71911	0.71911	0.61856	0.6188	0.70939
A0A6I1QPW7	0.71904	0.71904	0.62079	0.38441	0.49839
A0A815ZQI8	0.79585	0.71899	0.79585	0.2865	0.45148
A0A3B9BS93	0.71898	0.71898	0.69694	0.40114	0.51826
C0QCG9	0.71882	0.71882	0.66372	0.43823	0.537
A0A1G4WYQ5	0.71882	0.71882	0.65851	0.39683	0.5201
A0A7I9XYC9	0.7187	0.7187	0.64641	0.52603	0.68686
A0A3N9PV99	0.71866	0.71866	0.69985	0.37738	0.46702
X7ZFW4	0.71865	0.71865	0.64557	0.52029	0.67702
A0A7X2DWH9	0.71861	0.71861	0.65163	0.38279	0.47845
A0A898GTD9	0.7186	0.7186	0.61686	0.61805	0.70976
Q3RCT5	0.71856	0.71856	0.58946	0.62441	0.7055
A0A0K8LFA9	0.80395	0.71851	0.80395	0.36337	0.45087
A0A0F9W0Q4	0.71849	0.71849	0.62615	0.41006	0.51609
A0A243DI95	0.71847	0.71847	0.69492	0.39598	0.48514
A0A496SBC9	0.71842	0.71842	0.65296	0.48399	0.59807
A0A7Y6QGE0	0.71837	0.71837	0.68858	0.28763	0.29096
A0A1Q6F9I4	0.80297	0.71829	0.80297	0.36317	0.4621
C0D2S1	0.71828	0.71828	0.6341	0.40929	0.52585
A0A2J0R4Y6	0.7182	0.7182	0.61794	0.61846	0.71265
A0A096B8U4	0.71818	0.71818	0.63064	0.40734	0.52735
A0A0M2ARH3	0.71817	0.71817	0.61303	0.3896	0.48021
A0A4V1X0T5	0.79952	0.71815	0.79952	0.36092	0.44967
A0A2J9DRB6	0.71815	0.71815	0.6938	0.39576	0.48272
A0A3R6NM96	0.71806	0.71806	0.63512	0.40702	0.52379
A0A6C1LTK0	0.80767	0.71803	0.80767	0.25817	0.44919
A0A510P0B5	0.79968	0.71802	0.79968	0.35651	0.44424
A0A827CR07	0.71795	0.71795	0.61757	0.61813	0.71145
A0A375CVX4	0.71778	0.71778	0.6885	0.39216	0.49638
A0A6B3VKW0	0.71774	0.71774	0.61811	0.61863	0.70925
A0A829LRP5	0.71773	0.71773	0.61536	0.61881	0.70524
A0A782NPB5	0.71771	0.71771	0.61603	0.61813	0.713
A0A6H1ZTY2	0.79714	0.71761	0.79714	0.37532	0.47242
A0A6N7KC05	0.71761	0.71761	0.61597	0.61983	0.71277
A0A7T1QAR7	0.71757	0.71757	0.61656	0.62012	0.71146
A0A6J4VGR6	0.71756	0.71756	0.63661	0.38151	0.48846
C0QCT7	0.71747	0.71747	0.66182	0.43948	0.5393
A0A374RVA7	0.71745	0.71745	0.70444	0.37559	0.4763
W4LYS1	0.71745	0.71745	0.60713	0.44506	0.57724
A0A350JAU0	0.71731	0.71731	0.69545	0.40562	0.52112
A0A8A6RUD2	0.84898	0.71727	0.5776	0.67611	0.84898
A0A430S3I9	0.74306	0.71726	0.61737	0.62075	0.74306
A0A1Y4SDB0	0.71725	0.71725	0.63708	0.3877	0.48747
A0A0S8BF37	0.71719	0.71719	0.6556	0.58813	0.66318
A0A417N4X4	0.71707	0.71707	0.64187	0.39887	0.49797
A0A4Z0GEZ3	0.71702	0.71702	0.67632	0.36132	0.43588
A0A4R3B2W2	0.83875	0.71689	0.59596	0.67336	0.83875
A0A859RTS7	0.71682	0.71682	0.61796	0.62195	0.70773
A0A2L0KIK3	0.71681	0.71681	0.61665	0.61843	0.70707
A0A212MF56	0.79339	0.7168	0.79339	0.36293	0.45361
A0A3R6URT9	0.71679	0.71679	0.68112	0.42486	0.50829
A0A2D9M8S8	0.82365	0.71653	0.82365	0.37095	0.47845
A0A2T3Q125	0.71644	0.71644	0.59771	0.62076	0.70661
A0A1Q3TLL1	0.71635	0.71635	0.65552	0.40006	0.50988
A0A810Q006	0.7163	0.7163	0.61095	0.41885	0.53859
A0A2G2LHI3	0.71628	0.71628	0.67395	0.36583	0.44159
A0A063CAK0	0.80555	0.71626	0.80555	0.25328	0.45726
A0A2H5YTP8	0.71626	0.71626	0.61796	0.38207	0.49424
A0A326U6V9	0.71612	0.71612	0.61975	0.3865	0.49375
A0A0W7TUS1	0.71598	0.71598	0.62697	0.40401	0.52021
A0A7W0V6D6	0.7159	0.7159	0.62391	0.38471	0.49306
A0A2J9SIM3	0.71588	0.71588	0.61557	0.61977	0.70843
A0A2A8P914	0.71581	0.71581	0.67053	0.37984	0.48514
A0A6L9HIQ7	0.7158	0.7158	0.68511	0.38639	0.4874
F2LV39	0.71576	0.71576	0.71377	0.36527	0.47911
A0A855P7W3	0.71576	0.71576	0.68899	0.29633	0.29163
A0A3A0B1L5	0.71574	0.71574	0.63357	0.38326	0.4945
A0A3T0TYJ1	0.71568	0.71568	0.6742	0.36122	0.43605
A0A6I2RE29	0.7155	0.7155	0.64215	0.40238	0.51045
A0A8B5YLT0	0.71549	0.71549	0.69461	0.36876	0.46509
A0A6M3JH77	0.71547	0.71547	0.68258	0.41131	0.50191
A0A650EMQ6	0.71545	0.71545	0.62846	0.40223	0.49929
A0A2I3EUZ3	0.71539	0.71539	0.64938	0.51889	0.67929
A0A2G8BGB5	0.71538	0.71538	0.64733	0.5256	0.68001
R6H1P0	0.71501	0.71501	0.60726	0.4211	0.53999
A0A837HQV2	0.715	0.715	0.63611	0.40111	0.52269
A0A1Z9AQB7	0.71488	0.71488	0.69034	0.42282	0.51126
A0A810PPC9	0.71485	0.71485	0.60971	0.41949	0.53998
A0A7U3E381	0.7148	0.7148	0.68783	0.40916	0.49512
A0A2A7SX18	0.71478	0.71478	0.69083	0.38678	0.47691
A0A7H4JY16	0.71467	0.71467	0.69827	0.36785	0.46158
A0A855PBB7	0.71466	0.71466	0.68516	0.31466	0.4798
A0A2D6XUQ2	0.71456	0.71456	0.69112	0.39162	0.4877
A0A2D5CBA9	0.71451	0.71451	0.69919	0.3994	0.50596
C9APZ1	0.71439	0.71439	0.69263	0.38867	0.47489
A0A2D8HY39	0.71431	0.71431	0.68663	0.40983	0.52306
A0A2H5Z1N0	0.71408	0.71408	0.61796	0.37669	0.48959
A0A496QD52	0.73903	0.714	0.73903	0.37508	0.48638
A0A2H5Z7S1	0.71537	0.71398	0.71537	0.39187	0.51692
A0A2B5Q369	0.71392	0.71392	0.69813	0.36954	0.46118
A0A1J0SZ27	0.71378	0.71378	0.69274	0.41992	0.50678
A0A7S9UW87	0.82485	0.71347	0.57697	0.67419	0.82485
A0A7Y2QFS4	0.71346	0.71346	0.70037	0.37211	0.46827
R8UEN6	0.71339	0.71339	0.70296	0.37279	0.46279
A0A2G2NAS7	0.71334	0.71334	0.61274	0.61915	0.69905
A0A354KUH6	0.96004	0.7133	0.60956	0.65623	0.96004
A0A7U0UP16	0.71329	0.71329	0.64245	0.53452	0.68204
A0A810PVF7	0.71314	0.71314	0.61349	0.39842	0.50627
A0A3B6W229	0.71296	0.71296	0.69718	0.36943	0.50328
A0A177VY88	0.79476	0.71285	0.79476	0.36198	0.44517
A0A1Q6S1I2	0.71283	0.71283	0.61255	0.39834	0.50641
A0A7T4T3E4	0.94453	0.71283	0.60288	0.64807	0.94453
A0A2H5Z898	0.7128	0.7128	0.61519	0.37648	0.493
A0A554VAQ9	0.80184	0.71273	0.80184	0.36425	0.46512
A0A6B1M4Q6	0.82156	0.71268	0.57418	0.67412	0.82156
A0A177UPN9	0.79604	0.71257	0.79604	0.36102	0.44402
A0A383BI04	0.71252	0.71252	0.71177	0.42444	0.53444
A0A4D9XGZ2	0.82456	0.71249	0.82456	0.39758	0.49765
A0A7X9R8G6	0.96134	0.71245	0.59171	0.66039	0.96134
A0A2S9LUM2	0.71231	0.71231	0.69888	0.39958	0.5034
C4LZK1	0.77195	0.71226	0.77195	0.39373	0.45354
A0A2S6J7E7	0.71222	0.71222	0.68962	0.39353	0.47985
A0A7Z1U8Y8	0.71229	0.71222	0.61545	0.6216	0.71229
A0A7X4FLN9	0.71212	0.71212	0.61652	0.47698	0.60684
H5S958	0.71206	0.71206	0.7085	0.36839	0.49572
A0A316T3Q9	0.71191	0.71191	0.61176	0.39201	0.50305
A0A0F9SQC1	0.71174	0.71174	0.65853	0.58407	0.71052
[truncated: 1,144 more rows]
